# Supplementary material for: Construction and analysis of the protein-protein interaction networks for schizophrenia, bipolar disorder, and major depression
Source: BMC Bioinformatics. 2011 Nov 30;12(Suppl 13):S20. doi: 10.1186/1471-2105-12-S13-S20 (PMC3278837; doi:10.1186/1471-2105-12-S13-S20)
Supplement: Additional file 1 — Abnormally expressed disease genes and functions [file 1471-2105-12-S13-S20-S1.xls]

## Sheet: Gene List by T test
Gene Symbol	Disease	Name
AADAC	S	arylacetamide deacetylase (esterase)
ABCA2	S	ATP-binding cassette, sub-family A (ABC1), member 2
ACTB	S	actin, beta
ACTL6B	D	actin-like 6B
ACTR1A	S	ARP1 actin-related protein 1 homolog A, centractin alpha (yeast)
ADAM8	B	ADAM metallopeptidase domain 8
ADAMTS3	B	ADAM metallopeptidase with thrombospondin type 1 motif, 3
ADORA2A	D	adenosine A2a receptor
AKAP1	S	A kinase (PRKA) anchor protein 1
ALAD	S	aminolevulinate, delta-, dehydratase
AMPH	E	amphiphysin
ANGPT1	D	angiopoietin 1
ANKRD6	S	ankyrin repeat domain 6
ANXA5	B	annexin A5
AP4M1	SB	adaptor-related protein complex 4, mu 1 subunit
APC2	E	adenomatosis polyposis coli 2
APLP1	E	amyloid beta (A4) precursor-like protein 1
APP	E	amyloid beta (A4) precursor protein
ARF3	E	ADP-ribosylation factor 3
ARFIP1	B	ADP-ribosylation factor interacting protein 1
ARHGAP33	B	sorting nexin 26
ARHGAP4	B	Rho GTPase activating protein 4
ARHGDIA	S	Rho GDP dissociation inhibitor (GDI) alpha
ARHGEF1	B	Rho guanine nucleotide exchange factor (GEF) 1
ARHGEF2	S	Rho/Rac guanine nucleotide exchange factor (GEF) 2
ARL8B	E	ADP-ribosylation factor-like 8B
ARMC6	S	armadillo repeat containing 6
ATP1B1	E	ATPase, Na+/K+ transporting, beta 1 polypeptide
ATP2B2	E	ATPase, Ca++ transporting, plasma membrane 2
ATP9A	E	ATPase, class II, type 9A
ATXN2L	SB	ataxin 2-like
B3GAT1	E	beta-1,3-glucuronyltransferase 1 (glucuronosyltransferase P)
BAK1	S	BCL2-antagonist/killer 1; BCL2-like 7 pseudogene 1
BEX1	E	brain expressed, X-linked 1
BEX4	E	brain expressed, X-linked 4
BMP1	B	bone morphogenetic protein 1
BRMS1	S	breast cancer metastasis suppressor 1
BSCL2	E	Bernardinelli-Seip congenital lipodystrophy 2 (seipin)
BTD	D	biotinidase
BTF3	B	basic transcription factor 3; basic transcription factor 3, like 1 pseudogene
C12orf24	S	chromosome 12 open reading frame 24
C16orf45	E	chromosome 16 open reading frame 45
C1orf115	E	chromosome 1 open reading frame 115
C2CD2	S	C2 calcium-dependent domain containing 2
C6orf124	S	chromosome 6 open reading frame 124
C9orf3	S	chromosome 9 open reading frame 3
CA11	B	carbonic anhydrase XI
CABP1	E	calcium binding protein 1
CACNA1D	B	calcium channel, voltage-dependent, L type, alpha 1D subunit
CACNA2D1	S	calcium channel, voltage-dependent, alpha 2/delta subunit 1
CACNG3	E	calcium channel, voltage-dependent, gamma subunit 3
CAD	S	carbamoyl-phosphate synthetase 2, aspartate transcarbamylase, and dihydroorotase
CALCOCO1	B	calcium binding and coiled-coil domain 1
CAMK2N1	E	calcium/calmodulin-dependent protein kinase II inhibitor 1
CBFA2T3	B	core-binding factor, runt domain, alpha subunit 2; translocated to, 3
CCDC130	S	coiled-coil domain containing 130
CCDC92	E	coiled-coil domain containing 92
CCIN	D	calicin
CCK	E	cholecystokinin
CCNG1	B	cyclin G1
CCS	B	copper chaperone for superoxide dismutase
CD59	B	CD59 molecule, complement regulatory protein
CDK10	S	cyclin-dependent kinase 10
CDK18	S	PCTAIRE protein kinase 3
CDT1	S	chromatin licensing and DNA replication factor 1
CEACAM5	S	carcinoembryonic antigen-related cell adhesion molecule 5
CEP164	B	centrosomal protein 164kDa
CHD2	B	chromodomain helicase DNA binding protein 2
CHGA	D	chromogranin A (parathyroid secretory protein 1)
CLCN4	S	chloride channel 4
CLDND1	E	claudin domain containing 1
CLSTN1	E	calsyntenin 1
COL17A1	D	collagen, type XVII, alpha 1
COL9A2	S	collagen, type IX, alpha 2
CPNE6	B	copine VI (neuronal)
CREM	S	cAMP responsive element modulator
CRKL	B	v-crk sarcoma virus CT10 oncogene homolog (avian)-like
CRYAA	B	crystallin, alpha A
CX3CR1	S	chemokine (C-X3-C motif) receptor 1
CYP46A1	E	cytochrome P450, family 46, subfamily A, polypeptide 1
DARC	S	Duffy blood group, chemokine receptor
DCBLD2	B	discoidin, CUB and LCCL domain containing 2
DCTN5	B	dynactin 5 (p25)
DDAH1	E	dimethylarginine dimethylaminohydrolase 1
DDIT3	S	DNA-damage-inducible transcript 3
DEFA1	D	defensin, alpha 1
DEFA1B	D	defensin, alpha 1
DEFA3	D	defensin, alpha 3, neutrophil-specific
DENND4B	B	DENN/MADD domain containing 4B
DGKG	S	diacylglycerol kinase, gamma 90kDa
DGKZ	E	diacylglycerol kinase, zeta 104kDa
DHX29	B	DEAH (Asp-Glu-Ala-His) box polypeptide 29
DLGAP2	S	discs, large (Drosophila) homolog-associated protein 2
DNAJC11	S	DnaJ (Hsp40) homolog, subfamily C, member 11
DNM1	E	dynamin 1
DNM3	E	dynamin 3
DOCK2	B	dedicator of cytokinesis 2
DOLK	S	dolichol kinase
DPY19L4	S	dpy-19-like 4 (C. elegans)
DPYSL2	E	dihydropyrimidinase-like 2
DSTYK	S	dual serine/threonine and tyrosine protein kinase
DYRK2	D	dual-specificity tyrosine-(Y)-phosphorylation regulated kinase 2
E2F5	B	E2F transcription factor 5, p130-binding
EBP	D	emopamil binding protein (sterol isomerase)
EHD3	E	EH-domain containing 3
EIF4G1	B	eukaryotic translation initiation factor 4 gamma, 1
ELAVL4	E	ELAV (embryonic lethal, abnormal vision, Drosophila)-like 4 (Hu antigen D)
ENC1	E	ectodermal-neural cortex (with BTB-like domain)
ENSA	D	endosulfine alpha
EPB41L1	E	erythrocyte membrane protein band 4.1-like 1
EPB41L3	E	erythrocyte membrane protein band 4.1-like 3
EPB49	E	erythrocyte membrane protein band 4.9 (dematin)
F12	B	coagulation factor XII (Hageman factor)
FAAH	B	fatty acid amide hydrolase
FAM13C	S	family with sequence similarity 13, member C
FAM32A	S	family with sequence similarity 32, member A
FAM63B	B	family with sequence similarity 63, member B
FAU	B	Finkel-Biskis-Reilly murine sarcoma virus (FBR-MuSV) ubiquitously expressed
FES	B	feline sarcoma oncogene
FGF9	S	fibroblast growth factor 9 (glia-activating factor)
FLT3	D	fms-related tyrosine kinase 3
FOS	S	v-fos FBJ murine osteosarcoma viral oncogene homolog
FSCN1	S	fascin homolog 1, actin-bundling protein (Strongylocentrotus purpuratus)
GABARAP	SB	GABA(A) receptor-associated protein
GABBR1	E	gamma-aminobutyric acid (GABA) B receptor, 1
GABBR2	E	gamma-aminobutyric acid (GABA) B receptor, 2
GALE	B	UDP-galactose-4-epimerase
GAP43	E	growth associated protein 43
GCM1	S	glial cells missing homolog 1 (Drosophila)
GFAP	E	glial fibrillary acidic protein
GIP	D	gastric inhibitory polypeptide
GIT2	B	G protein-coupled receptor kinase interacting ArfGAP 2
GLDC	S	glycine dehydrogenase (decarboxylating)
GLE1	D	GLE1 RNA export mediator homolog (yeast)
GLUL	E	glutamate-ammonia ligase (glutamine synthetase)
GNAI2	S	guanine nucleotide binding protein (G protein), alpha inhibiting activity polypeptide 2
GNAT1	B	guanine nucleotide binding protein (G protein), alpha transducing activity polypeptide 1
GNB1	E	guanine nucleotide binding protein (G protein), beta polypeptide 1
GNG3	E	guanine nucleotide binding protein (G protein), gamma 3
GPR143	B	G protein-coupled receptor 143
GPR4	D	G protein-coupled receptor 4
GPSM2	B	G-protein signaling modulator 2 (AGS3-like, C. elegans)
GRM8	D	glutamate receptor, metabotropic 8
GSPT1	B	G1 to S phase transition 1
GYG2	S	glycogenin 2
H1F0	S	H1 histone family, member 0
HPCA	E	hippocalcin
HRAS	S	v-Ha-ras Harvey rat sarcoma viral oncogene homolog
HSPA4	S	heat shock 70kDa protein 4
HYOU1	B	hypoxia up-regulated 1
IDI1	S	isopentenyl-diphosphate delta isomerase 1
IGF1	D	insulin-like growth factor 1 (somatomedin C)
IGFBP2	D	insulin-like growth factor binding protein 2, 36kDa
INA	E	internexin neuronal intermediate filament protein, alpha
INE2	B	inactivation escape 2 (non-protein coding); carbonic anhydrase VB, mitochondrial
ING3	B	inhibitor of growth family, member 3
INPP5F	E	inositol polyphosphate-5-phosphatase F
IRGC	S	immunity-related GTPase family, cinema
IRS2	E	insulin receptor substrate 2
ITM2C	E	integral membrane protein 2C
JUNB	S	jun B proto-oncogene
KCNAB2	E	potassium voltage-gated channel, shaker-related subfamily, beta member 2
KCNJ4	E	potassium inwardly-rectifying channel, subfamily J, member 4
KCNV2	B	potassium channel, subfamily V, member 2
KDSR	B	3-ketodihydrosphingosine reductase
KIAA0930	S	unknown
KIF17	S	kinesin family member 17
KIF1B	E	kinesin family member 1B
KIF5C	E	kinesin family member 5C
KRT7	B	keratin 7
LECT2	D	leukocyte cell-derived chemotaxin 2
LILRA4	D	leukocyte immunoglobulin-like receptor, subfamily A (with TM domain), member 4
LLGL1	SD	lethal giant larvae homolog 1 (Drosophila)
LMNB2	BD	lamin B2
LMO3	E	LIM domain only 3 (rhombotin-like 2)
LMTK2	S	lemur tyrosine kinase 2
LOC100130354	S	hypothetical protein LOC100130354
LPL	S	lipoprotein lipase
LRRFIP1	S	leucine rich repeat (in FLII) interacting protein 1
MAG	E	myelin associated glycoprotein
MAP2K3	B	mitogen-activated protein kinase kinase 3
MAPRE3	E	microtubule-associated protein, RP/EB family, member 3
MARK3	S	MAP/microtubule affinity-regulating kinase 3
MAST3	E	microtubule associated serine/threonine kinase 3
MAZ	B	MYC-associated zinc finger protein (purine-binding transcription factor)
MBP	E	myelin basic protein
MCAT	B	malonyl CoA:ACP acyltransferase (mitochondrial)
ME1	S	malic enzyme 1, NADP(+)-dependent, cytosolic
MEF2C	E	myocyte enhancer factor 2C
MICAL2	E	microtubule associated monoxygenase, calponin and LIM domain containing 2
MLLT11	E	myeloid/lymphoid or mixed-lineage leukemia (trithorax homolog, Drosophila); translocated to, 11
MMP23A	S	matrix metallopeptidase 23A (pseudogene); matrix metallopeptidase 23B
MMP23B	S	matrix metallopeptidase 23A (pseudogene); matrix metallopeptidase 23B
MRPS12	S	mitochondrial ribosomal protein S12
MUSK	BD	muscle, skeletal, receptor tyrosine kinase
MXI1	E	MAX interactor 1
MYCBP	S	c-myc binding protein
MYCBP2	E	MYC binding protein 2
NAGPA	S	N-acetylglucosamine-1-phosphodiester alpha-N-acetylglucosaminidase
NAP1L2	E	nucleosome assembly protein 1-like 2
NAP1L3	E	nucleosome assembly protein 1-like 3
NBL1	S	neuroblastoma, suppression of tumorigenicity 1
NCALD	E	neurocalcin delta
NCAM1	SB	neural cell adhesion molecule 1
NCDN	E	neurochondrin
NDRG2	S	NDRG family member 2
NDUFA6	B	NADH dehydrogenase (ubiquinone) 1 alpha subcomplex, 6, 14kDa
NECAB2	B	N-terminal EF-hand calcium binding protein 2
NELL2	E	NEL-like 2 (chicken)
NF1	D	neurofibromin 1
NFRKB	S	nuclear factor related to kappaB binding protein
NMU	D	neuromedin U
NOS1	S	nitric oxide synthase 1 (neuronal)
NRGN	E	neurogranin (protein kinase C substrate, RC3)
NT5C2	S	5'-nucleotidase, cytosolic II
NUAK1	E	NUAK family, SNF1-like kinase, 1
OAZ2	S	ornithine decarboxylase antizyme 2
ODC1	B	ornithine decarboxylase 1
OGG1	SD	8-oxoguanine DNA glycosylase
OR1E1	S	olfactory receptor, family 1, subfamily E, member 1
OXA1L	S	oxidase (cytochrome c) assembly 1-like
PABPC4	S	poly(A) binding protein, cytoplasmic 4 (inducible form)
PAK3	S	p21 protein (Cdc42/Rac)-activated kinase 3
PARK2	SD	Parkinson disease (autosomal recessive, juvenile) 2, parkin
PART1	D	prostate androgen-regulated transcript 1
PARVB	B	parvin, beta
PCDH9	E	protocadherin 9
PDE2A	E	phosphodiesterase 2A, cGMP-stimulated
PEA15	E	phosphoprotein enriched in astrocytes 15
PEX11A	D	peroxisomal biogenesis factor 11 alpha
PFKFB3	B	6-phosphofructo-2-kinase/fructose-2,6-biphosphatase 3
PFN2	E	profilin 2
PGLYRP1	B	peptidoglycan recognition protein 1
PHACTR4	B	phosphatase and actin regulator 4
PI4KB	S	phosphatidylinositol 4-kinase, catalytic, beta
PIK3CD	S	phosphoinositide-3-kinase, catalytic, delta polypeptide
PIP5K1C	E	phosphatidylinositol-4-phosphate 5-kinase, type I, gamma
PJA2	E	praja ring finger 2
PLAGL2	S	pleiomorphic adenoma gene-like 2; similar to pleiomorphic adenoma gene-like 2
PLP1	E	proteolipid protein 1
PNMA2	E	paraneoplastic antigen MA2
POU3F2	B	POU class 3 homeobox 2
PPP3CA	E	protein phosphatase 3 (formerly 2B), catalytic subunit, alpha isoform
PPPDE2	D	PPPDE peptidase domain containing 2
PRKAR1B	E	protein kinase, cAMP-dependent, regulatory, type I, beta
PTPRD	S	protein tyrosine phosphatase, receptor type, D
PTPRN	B	protein tyrosine phosphatase, receptor type, N
PTPRO	E	protein tyrosine phosphatase, receptor type, O
RAC3	D	ras-related C3 botulinum toxin substrate 3 (rho family, small GTP binding protein Rac3)
RAD54L2	B	RAD54-like 2 (S. cerevisiae)
RAP2C	S	RAP2C, member of RAS oncogene family
RASSF9	B	Ras association (RalGDS/AF-6) domain family (N-terminal) member 9
RCAN2	E	regulator of calcineurin 2
REN	B	renin
RGS12	B	regulator of G-protein signaling 12
RGS4	E	regulator of G-protein signaling 4
RNASEH2B	D	ribonuclease H2, subunit B
RNF216	B	ring finger protein 216
RPH3A	E	rabphilin 3A homolog (mouse)
RPL10A	B	ribosomal protein L10a pseudogene 6; ribosomal protein L10a; ribosomal protein L10a pseudogene 9
RPL17	B	ribosomal protein L17 pseudogene 22; ribosomal protein L17 pseudogene 36; ribosomal protein L17 pseudogene 20; similar to ribosomal protein L17; ribosomal protein L17 pseudogene 33; ribosomal protein L17 pseudogene 34; ribosomal protein L17 pseudogene 9; ribosomal protein L17; ribosomal protein L17 pseudogene 18; ribosomal protein L17 pseudogene 7; ribosomal protein L17 pseudogene 39
RPL18	B	ribosomal protein L18
RPL21	B	ribosomal protein L21 pseudogene 134; ribosomal protein L21 pseudogene 80; ribosomal protein L21 pseudogene 20; ribosomal protein L21 pseudogene 46; ribosomal protein L21 pseudogene 45; ribosomal protein L21 pseudogene 131; ribosomal protein L21 pseudogene 16; ribosomal protein L21 pseudogene 53; ribosomal protein L21 pseudogene 120; ribosomal protein L21 pseudogene 37; ribosomal protein L21 pseu…
RPL21P119	B	ribosomal protein L21 pseudogene 134; ribosomal protein L21 pseudogene 80; ribosomal protein L21 pseudogene 20; ribosomal protein L21 pseudogene 46; ribosomal protein L21 pseudogene 45; ribosomal protein L21 pseudogene 131; ribosomal protein L21 pseudogene 16; ribosomal protein L21 pseudogene 53; ribosomal protein L21 pseudogene 120; ribosomal protein L21 pseudogene 37; ribosomal protein L21 pseu…
RPL21P16	B	ribosomal protein L21 pseudogene 134; ribosomal protein L21 pseudogene 80; ribosomal protein L21 pseudogene 20; ribosomal protein L21 pseudogene 46; ribosomal protein L21 pseudogene 45; ribosomal protein L21 pseudogene 131; ribosomal protein L21 pseudogene 16; ribosomal protein L21 pseudogene 53; ribosomal protein L21 pseudogene 120; ribosomal protein L21 pseudogene 37; ribosomal protein L21 pseu…
RPL21P39	B	ribosomal protein L21 pseudogene 134; ribosomal protein L21 pseudogene 80; ribosomal protein L21 pseudogene 20; ribosomal protein L21 pseudogene 46; ribosomal protein L21 pseudogene 45; ribosomal protein L21 pseudogene 131; ribosomal protein L21 pseudogene 16; ribosomal protein L21 pseudogene 53; ribosomal protein L21 pseudogene 120; ribosomal protein L21 pseudogene 37; ribosomal protein L21 pseu…
RPL21P80	B	ribosomal protein L21 pseudogene 134; ribosomal protein L21 pseudogene 80; ribosomal protein L21 pseudogene 20; ribosomal protein L21 pseudogene 46; ribosomal protein L21 pseudogene 45; ribosomal protein L21 pseudogene 131; ribosomal protein L21 pseudogene 16; ribosomal protein L21 pseudogene 53; ribosomal protein L21 pseudogene 120; ribosomal protein L21 pseudogene 37; ribosomal protein L21 pseu…
RPL21P93	B	ribosomal protein L21 pseudogene 134; ribosomal protein L21 pseudogene 80; ribosomal protein L21 pseudogene 20; ribosomal protein L21 pseudogene 46; ribosomal protein L21 pseudogene 45; ribosomal protein L21 pseudogene 131; ribosomal protein L21 pseudogene 16; ribosomal protein L21 pseudogene 53; ribosomal protein L21 pseudogene 120; ribosomal protein L21 pseudogene 37; ribosomal protein L21 pseu…
RPL21P97	B	ribosomal protein L21 pseudogene 134; ribosomal protein L21 pseudogene 80; ribosomal protein L21 pseudogene 20; ribosomal protein L21 pseudogene 46; ribosomal protein L21 pseudogene 45; ribosomal protein L21 pseudogene 131; ribosomal protein L21 pseudogene 16; ribosomal protein L21 pseudogene 53; ribosomal protein L21 pseudogene 120; ribosomal protein L21 pseudogene 37; ribosomal protein L21 pseu…
RPL22	B	ribosomal protein L22 pseudogene 11; ribosomal protein L22
RPP14	S	ribonuclease P/MRP 14kDa subunit
RPS15A	B	ribosomal protein S15a pseudogene 17; ribosomal protein S15a pseudogene 19; ribosomal protein S15a pseudogene 12; ribosomal protein S15a pseudogene 24; ribosomal protein S15a pseudogene 11; ribosomal protein S15a
RPS27A	S	ribosomal protein S27a pseudogene 12; ribosomal protein S27a; ribosomal protein S27a pseudogene 11; ribosomal protein S27a pseudogene 16
RPS5	B	ribosomal protein S5
RSRC2	B	arginine/serine-rich coiled-coil 2
RTN1	E	reticulon 1
RTN3	E	reticulon 3
SAT1	S	spermidine/spermine N1-acetyltransferase 1
SBNO2	S	strawberry notch homolog 2 (Drosophila)
SCN3B	E	sodium channel, voltage-gated, type III, beta
SCNN1A	S	sodium channel, nonvoltage-gated 1 alpha
SCRG1	E	stimulator of chondrogenesis 1
SCRN1	E	secernin 1
SDC3	E	syndecan 3
SEC24C	B	SEC24 family, member C (S. cerevisiae)
SEMA7A	B	semaphorin 7A, GPI membrane anchor (John Milton Hagen blood group)
SERPINI1	E	serpin peptidase inhibitor, clade I (neuroserpin), member 1
SH3BP5	S	SH3-domain binding protein 5 (BTK-associated)
SH3GL2	E	SH3-domain GRB2-like 2
SKP1	E	S-phase kinase-associated protein 1
SLA	D	Src-like-adaptor
SLC10A2	D	solute carrier family 10 (sodium/bile acid cotransporter family), member 2
SLC12A4	D	solute carrier family 12 (potassium/chloride transporters), member 4
SLC12A5	E	solute carrier family 12 (potassium-chloride transporter), member 5
SLC1A3	E	solute carrier family 1 (glial high affinity glutamate transporter), member 3
SLC6A11	B	solute carrier family 6 (neurotransmitter transporter, GABA), member 11
SLC9A6	E	solute carrier family 9 (sodium/hydrogen exchanger), member 6
SMARCC2	B	SWI/SNF related, matrix associated, actin dependent regulator of chromatin, subfamily c, member 2
SNAP25	E	synaptosomal-associated protein, 25kDa
SNCB	E	synuclein, beta
SRRT	BD	serrate RNA effector molecule homolog (Arabidopsis)
ST6GALNAC2	D	ST6 (alpha-N-acetyl-neuraminyl-2,3-beta-galactosyl-1,3)-N-acetylgalactosaminide alpha-2,6-sialyltransferase 2
STAT5B	D	signal transducer and activator of transcription 5B
STIP1	B	stress-induced-phosphoprotein 1
STK17A	D	serine/threonine kinase 17a
STMN2	E	stathmin-like 2
STX1A	S	syntaxin 1A (brain)
STXBP1	E	syntaxin binding protein 1
SULT4A1	E	sulfotransferase family 4A, member 1
SYK	B	spleen tyrosine kinase
SYNGR1	BE	synaptogyrin 1
SYNGR3	E	synaptogyrin 3
SYNM	S	synemin, intermediate filament protein
SYT1	E	synaptotagmin I
TCEAL2	E	transcription elongation factor A (SII)-like 2
THY1	E	Thy-1 cell surface antigen
TIE1	S	tyrosine kinase with immunoglobulin-like and EGF-like domains 1
TM7SF2	B	transmembrane 7 superfamily member 2
TNNI3	B	troponin I type 3 (cardiac)
TNPO2	D	transportin 2
TOP3A	S	topoisomerase (DNA) III alpha
TPP1	S	tripeptidyl peptidase I
TRIM2	E	tripartite motif-containing 2
TRIM31	S	tripartite motif-containing 31
TRIP13	B	thyroid hormone receptor interactor 13
TRPV6	B	transient receptor potential cation channel, subfamily V, member 6
TSC2	S	tuberous sclerosis 2
TSC22D1	E	TSC22 domain family, member 1
TSC22D2	B	TSC22 domain family, member 2
TSPAN7	E	tetraspanin 7
TSPYL4	E	TSPY-like 4
TTLL5	S	tubulin tyrosine ligase-like family, member 5
TUBB2A	E	tubulin, beta 2A
TUBB2B	E	tubulin, beta 2B
TULP2	D	tubby like protein 2
TYK2	B	tyrosine kinase 2
UBB	S	ubiquitin B
UBC	S	ubiquitin C
UBE2B	D	ubiquitin-conjugating enzyme E2B (RAD6 homolog)
UCHL1	E	ubiquitin carboxyl-terminal esterase L1 (ubiquitin thiolesterase)
UCP3	B	uncoupling protein 3 (mitochondrial, proton carrier)
UPF2	S	UPF2 regulator of nonsense transcripts homolog (yeast)
USP11	E	ubiquitin specific peptidase 11
USP2	S	ubiquitin specific peptidase 2
VAMP2	E	vesicle-associated membrane protein 2 (synaptobrevin 2)
VARS	B	valyl-tRNA synthetase
VGF	B	VGF nerve growth factor inducible
VPS13D	B	vacuolar protein sorting 13 homolog D (S. cerevisiae)
VSNL1	E	visinin-like 1
WIPF2	S	WAS/WASL interacting protein family, member 2
WRN	S	similar to Werner syndrome protein; Werner syndrome, RecQ helicase-like
WWP1	S	WW domain containing E3 ubiquitin protein ligase 1
ZBTB43	S	zinc finger and BTB domain containing 43
ZFPL1	S	zinc finger protein-like 1
ZNF222	S	zinc finger protein 222
ZNF284	S	zinc finger protein 284
ZNF365	E	zinc finger protein 365
