# Supplementary material for: Construction and analysis of the protein-protein interaction networks for schizophrenia, bipolar disorder, and major depression
Source: BMC Bioinformatics. 2011 Nov 30;12(Suppl 13):S20. doi: 10.1186/1471-2105-12-S13-S20 (PMC3278837; doi:10.1186/1471-2105-12-S13-S20)
Supplement: Additional file 2 — Abnormally expressed genes and corresponding probe IDs and P values in t-tests for schizophrenia [file 1471-2105-12-S13-S20-S2.xls]

## Sheet: Schizophrenia
Gene Symbol	Gene ID	Probe ID	P value
SBNO2	22904	36336_s_at	9.44195e-05
CEACAM5	1048	31442_at	0.000253447
AKAP1	8165	37698_at	0.000301996
FGF9	2254	35081_at	0.000492332
DSTYK	25778	36831_at	0.00091973
DOLK	22845	35403_at	0.00105942
LMTK2	22853	34508_r_at	0.00114423
WRN	7486	38136_at	0.00134379
PIK3CD	5293	33627_at	0.00143584
CCDC130	81576	35135_at	0.0014397
FOS	2353	2094_s_at	0.0014629
JUNB	3726	2049_s_at	0.00149626
UPF2	26019	35722_at	0.00150233
GNAI2	2771	37307_at	0.00171512
HSPA4	3308	38807_at	0.00177486
AP4M1	9179	33732_at	0.00184001
NDRG2	57447	39508_at	0.00184448
C2CD2	25966	32107_at	0.00186342
TOP3A	7156	41004_at	0.00200578
PARK2	5071	33019_at	0.00200604
SCNN1A	6337	35207_at	0.00220094
FSCN1	6624	39070_at	0.00221011
ZFPL1	7542	40263_at	0.00227981
DARC	2532	33295_at	0.00242246
DGKG	1608	37052_at	0.00243984
TSC2	7249	38813_at	0.00250522
BAK1	578	846_s_at	0.00273443
SH3BP5	9467	38968_at	0.00278626
STX1A	6804	37184_at	0.00292794
BRMS1	25855	37102_at	0.00303545
NT5C2	22978	738_at	0.00306904
FAM13C	220965	39898_at	0.00332229
GLDC	2731	35192_at	0.00359569
ME1	4199	837_s_at	0.00389212
PABPC4	8761	40506_s_at	0.00395036
ZBTB43	23099	41695_at	0.00398709
PI4KB	5298	40253_at	0.00399474
OGG1	4968	34147_g_at	0.00400286
ARHGDIA	396	40164_at	0.00403641
CAD	790	32031_at	0.0040509
LLGL1	3996	33200_at	0.00405169
OXA1L	5018	39774_at	0.00426856
NCAM1	4684	41289_at	0.00432141
C12orf24	29902	31838_at	0.00434624
LRRFIP1	9208	41320_s_at	0.00452945
C6orf124	653483	35608_at	0.00457679
	729439	35608_at	0.00457679
CDT1	81620	34510_at	0.0045814
WIPF2	147179	40787_at	0.00478262
GCM1	8521	39622_at	0.00485295
ATXN2L	11273	41565_at	0.00495302
C9orf3	84909	41207_at	0.00498029
CDK10	8558	160024_at	0.00498797
USP2	9099	34901_at	0.005002
SYNM	23336	39544_at	0.0050207
TIE1	7075	1001_at	0.00508739
CACNA2D1	781	35527_at	0.0053285
KIF17	57576	31989_s_at	0.00548258
MARK3	4140	40826_at	0.00553598
ACTB	60	AFFX-HSAC07/X00351_M_st	0.00579678
CREM	1390	32065_at	0.00595119
PAK3	5063	33075_at	0.00600979
C22orf9	23313	39433_at	0.00631207
TRIM31	11074	35064_at	0.00646708
GYG2	8908	35334_at	0.00647059
ACTB	60	AFFX-HSAC07/X00351_M_at	0.00663359
ABCA2	20	918_at	0.00676641
NFRKB	4798	39138_g_at	0.0068125
ARMC6	93436	39235_at	0.00685636
SAT1	6303	34304_s_at	0.00698598
GABARAP	11337	37298_at	0.00702704
RPS27A	6233	32335_r_at	0.00713144
UBB	7314	32335_r_at	0.00713144
UBC	7316	32335_r_at	0.00713144
PLAGL2	5326	40061_at	0.00728205
DNAJC11	55735	36840_at	0.0073179
NBL1	4681	37005_at	0.00741621
AADAC	13	36512_at	0.00751505
FAM32A	26017	34833_at	0.00776769
IRGC	56269	38579_at	0.00783998
OR1E1	8387	33615_at	0.00789658
DLGAP2	9228	31712_at	0.00798339
ACTR1A	10121	40052_at	0.00806577
ARHGEF2	9181	40099_at	0.00813386
MMP23A	8511	38950_r_at	0.0082625
MMP23B	8510	38950_r_at	0.0082625
CX3CR1	1524	40646_at	0.00826747
H1F0	3005	434_at	0.00841796
DPY19L4	286148	40353_at	0.00848069
NAGPA	51172	38956_at	0.00849263
WWP1	11059	40902_at	0.00851335
COL9A2	1298	39925_at	0.00862109
HRAS	3265	1590_s_at	0.0086448
CDK18	5129	35242_at	0.00873963
DDIT3	1649	39420_at	0.00879611
OAZ2	4947	36146_at	0.00881494
TPP1	1200	32824_at	0.00881677
NOS1	4842	1965_s_at	0.0089218
CLCN4	1183	40335_at	0.00900677
MYCBP	26292	37250_at	0.00905789
PTPRD	5789	1256_at	0.00906927
LPL	4023	41209_at	0.00910736
TTLL5	23093	37836_at	0.00916101
IDI1	3422	36985_at	0.00922038
ZNF222	7673	698_f_at	0.00934018
ZNF284	342909	698_f_at	0.00934018
MRPS12	6183	33216_at	0.00936626
ALAD	210	34506_at	0.00949926
LOC100130354	100130354	1705_s_at	0.00955714
RAP2C	57826	34133_at	0.00969662
ANKRD6	22881	35624_at	0.00987798
RPP14	11102	32036_i_at	0.00994315
