# Supplementary material for: Construction and analysis of the protein-protein interaction networks for schizophrenia, bipolar disorder, and major depression
Source: BMC Bioinformatics. 2011 Nov 30;12(Suppl 13):S20. doi: 10.1186/1471-2105-12-S13-S20 (PMC3278837; doi:10.1186/1471-2105-12-S13-S20)
Supplement: Additional file 3 — Abnormally expressed genes and corresponding probe IDs and P values in t-tests for bipolar disorder [file 1471-2105-12-S13-S20-S3.xls]

## Sheet: Bipolar Disorder
Gene Symbol	Gene ID	Probe ID	P value
SEC24C	9632	38117_at	0.00034002
PGLYRP1	8993	31381_at	0.000514102
ARHGAP4	393	39649_at	0.000599632
RPL22	6146	33451_s_at	0.000693849
	730004	33451_s_at	0.000693849
SLC6A11	6538	32990_at	0.000715396
CEP164	22897	33698_at	0.000788479
GPSM2	29899	39102_at	0.000878798
MAP2K3	5606	1622_at	0.00101725
STIP1	10963	207_at	0.00102061
RPS5	6193	32437_at	0.00113597
DCBLD2	131566	40227_at	0.00126249
NDUFA6	4700	38983_at	0.00129042
NCAM1	4684	41289_at	0.00147103
VARS	7407	40414_at	0.00148706
CRKL	1399	415_at	0.00149467
BMP1	649	39407_at	0.00158566
GNAT1	2779	34074_s_at	0.00175048
ARHGEF1	9138	38445_at	0.00175624
ATXN2L	11273	41565_at	0.00176504
UCP3	7352	34421_g_at	0.00177418
SMARCC2	6601	34690_at	0.00182902
PHACTR4	65979	32839_at	0.00189279
TSC22D2	9819	41788_i_at	0.0018982
MAZ	4150	32553_at	0.00192321
E2F5	1875	41275_at	0.00193725
MCAT	27349	36891_at	0.00213156
RASSF9	9182	36382_at	0.00222556
PFKFB3	5209	39522_at	0.00246638
PARVB	29780	37965_at	0.00261382
POU3F2	5454	32327_at	0.00268606
AP4M1	9179	33732_at	0.00278498
KDSR	2531	36120_at	0.00281247
FES	2242	1976_s_at	0.00281774
TYK2	7297	993_at	0.00296955
ANXA5	308	37747_at	0.00305214
RAD54L2	23132	37138_at	0.00321338
ARHGAP33	115703	35445_at	0.00327591
CBFA2T3	863	41442_at	0.00361839
KRT7	3855	41293_at	0.00365657
GIT2	9815	36741_at	0.00366951
GSPT1	2935	33932_at	0.00387301
TRPV6	55503	36806_at	0.00447863
RPL18	6141	31546_at	0.00449293
FAM63B	54629	37802_r_at	0.0047481
RGS12	6002	32580_at	0.00495008
F12	2161	37838_at	0.00499448
RPS15A	6210	34317_g_at	0.00502618
KCNV2	169522	36339_at	0.00513254
DCTN5	84516	37434_at	0.00514631
SYK	6850	548_s_at	0.00547372
FAU	2197	31955_at	0.00551007
PTPRN	5798	917_g_at	0.00555933
DENND4B	9909	35786_at	0.00567174
CALCOCO1	57658	38721_at	0.00578482
VGF	7425	32969_r_at	0.00580126
HYOU1	10525	33863_at	0.00591534
LMNB2	84823	36987_at	0.00597188
GPR143	4935	36778_at	0.00607282
TNNI3	7137	36477_at	0.0060936
RPL17	6139	32440_at	0.00612158
SYNGR1	9145	35354_at	0.00617488
RPL10A	4736	36786_at	0.00623527
TM7SF2	7108	35628_at	0.00627561
RPL21	6144	32337_at	0.0063339
RPL21P119	653737	32337_at	0.0063339
RPL21P16	729402	32337_at	0.0063339
RPL21P39	389156	32337_at	0.0063339
RPL21P80	100133273	32337_at	0.0063339
RPL21P93	653665	32337_at	0.0063339
RPL21P97	387753	32337_at	0.0063339
ODC1	4953	36203_at	0.00633676
CHD2	1106	35700_at	0.00658602
ARFIP1	27236	35507_at	0.00660551
CACNA1D	776	39276_g_at	0.00663878
SRRT	51593	39831_at	0.00679641
CPNE6	9362	40295_at	0.00682275
ARHGAP33	115703	35446_at	0.00690652
RPL22	6146	1151_at	0.00722986
DOCK2	1794	32704_at	0.00750921
GABARAP	11337	37298_at	0.00753992
CD59	966	39351_at	0.00766589
INE2	8551	39492_at	0.00766615
CCS	9973	36068_at	0.00774832
BTF3	689	35055_at	0.00806459
ING3	54556	31808_at	0.00835254
CA11	770	34277_at	0.00850698
DHX29	54505	39140_at	0.00854014
CRYAA	1409	33313_g_at	0.00856967
ADAMTS3	9508	36269_at	0.00859814
CCNG1	900	1920_s_at	0.00866148
MUSK	4593	31777_at	0.00871774
NECAB2	54550	33048_at	0.00878894
TRIP13	9319	36813_at	0.0089798
RSRC2	65117	38105_at	0.00938252
RNF216	54476	37477_at	0.0094127
EIF4G1	1981	32844_at	0.00947489
SEMA7A	8482	41341_at	0.00952059
VPS13D	55187	32743_at	0.00960018
REN	5972	39655_at	0.00962353
GALE	2582	31598_s_at	0.00972506
FAAH	2166	34769_at	0.00978276
ADAM8	101	40712_at	0.00989726
RPS15A	6210	34316_at	0.0099621
