# Supplementary material for: Construction and analysis of the protein-protein interaction networks for schizophrenia, bipolar disorder, and major depression
Source: BMC Bioinformatics. 2011 Nov 30;12(Suppl 13):S20. doi: 10.1186/1471-2105-12-S13-S20 (PMC3278837; doi:10.1186/1471-2105-12-S13-S20)
Supplement: Additional file 4 — Abnormally expressed genes and corresponding probe IDs and P values in t-tests for major depression [file 1471-2105-12-S13-S20-S4.xls]

## Sheet: Depression
Gene Symbol	Gene ID	Probe ID	P value
SRRT	51593	39831_at	0.000191353
PARK2	5071	33019_at	0.000375534
LILRA4	23547	33555_at	0.000947416
STK17A	9263	38822_at	0.0010625
IGFBP2	3485	1741_s_at	0.00125895
NF1	4763	1236_s_at	0.00136304
TNPO2	30000	38896_at	0.00179609
ANGPT1	284	1929_at	0.00300311
EBP	10682	32536_at	0.00307953
SLC10A2	6555	35904_at	0.00310598
IGFBP2	3485	40422_at	0.00311622
ENSA	2029	39011_at	0.00374184
PART1	25859	41056_at	0.00419386
GLE1	2733	35441_at	0.00425861
LECT2	3950	36436_at	0.00433323
DEFA1	1667	31506_s_at	0.00433374
DEFA1B	728358	31506_s_at	0.00433374
DEFA3	1668	31506_s_at	0.00433374
GRM8	2918	34007_at	0.00440305
RAC3	5881	39965_at	0.00488064
PEX11A	8800	39648_at	0.00495526
UBE2B	7320	1231_at	0.00514096
RNASEH2B	79621	35972_at	0.0051795
MUSK	4593	31777_at	0.00521174
SLA	6503	1427_g_at	0.00529058
GIP	2695	611_at	0.00537711
CHGA	1113	40808_at	0.00557187
COL17A1	1308	41618_at	0.00557712
LLGL1	3996	33200_at	0.00575329
BTD	686	37274_at	0.00575541
OGG1	4968	34147_g_at	0.00594829
LMNB2	84823	36987_at	0.00598852
STAT5B	6777	33869_at	0.00609907
FLT3	2322	34583_at	0.00718585
ACTL6B	51412	33450_at	0.00722061
SLC12A4	6560	38624_at	0.00759875
ADORA2A	135	32115_r_at	0.00825844
PPPDE2	27351	41670_at	0.00835111
DYRK2	8445	761_g_at	0.00863095
IGF1	3479	1975_s_at	0.00871771
NMU	10874	33483_at	0.00916062
TULP2	7288	34437_at	0.00920185
ST6GALNAC2	10610	34693_at	0.00931909
GPR4	2828	35460_at	0.00954361
CCIN	881	35106_at	0.0097781
