# Supplementary material for: Construction and analysis of the protein-protein interaction networks for schizophrenia, bipolar disorder, and major depression
Source: BMC Bioinformatics. 2011 Nov 30;12(Suppl 13):S20. doi: 10.1186/1471-2105-12-S13-S20 (PMC3278837; doi:10.1186/1471-2105-12-S13-S20)
Supplement: Additional file 5 — GO functional classification for abnormally expressed genes [file 1471-2105-12-S13-S20-S5.xls]

## Sheet: GO functional classification
Gene Group 1	Ribosomal proteins
	Enrichment Score: 4.413501470484435
Gene Symbol	Gene Name
MRPS12	mitochondrial ribosomal protein S12
RPL17	ribosomal protein L17 pseudogene 22; ribosomal protein L17 pseudogene 36; ribosomal protein L17 pseudogene 20; similar to ribosomal protein L17; ribosomal protein L17 pseudogene 33; ribosomal protein L17 pseudogene 34; ribosomal protein L17 pseudogene 9; ribosomal protein L17; ribosomal protein L17 pseudogene 18; ribosomal protein L17 pseudogene 7; ribosomal protein L17 pseudogene 39
FAU	Finkel-Biskis-Reilly murine sarcoma virus (FBR-MuSV) ubiquitously expressed
RPL18	ribosomal protein L18
RPS15A	ribosomal protein S15a pseudogene 17; ribosomal protein S15a pseudogene 19; ribosomal protein S15a pseudogene 12; ribosomal protein S15a pseudogene 24; ribosomal protein S15a pseudogene 11; ribosomal protein S15a
RPL21P80, RPL21, RPL21P39, RPL21P119, RPL21P93, RPL21P16, RPL21P97	ribosomal protein L21 pseudogene 134; ribosomal protein L21 pseudogene 80; ribosomal protein L21 pseudogene 20; ribosomal protein L21 pseudogene 46; ribosomal protein L21 pseudogene 45; ribosomal protein L21 pseudogene 131; ribosomal protein L21 pseudogene 16; ribosomal protein L21 pseudogene 53; ribosomal protein L21 pseudogene 120; ribosomal protein L21 pseudogene 37; ribosomal protein L21 pseu…
RPL22	ribosomal protein L22 pseudogene 11; ribosomal protein L22
RPS5	ribosomal protein S5
RPL10A	ribosomal protein L10a pseudogene 6; ribosomal protein L10a; ribosomal protein L10a pseudogene 9
Gene Group 2	ATP binding
	Enrichment Score: 2.821007308496172
Gene Symbol	Gene Name
CDK10	cyclin-dependent kinase 10
LMTK2	lemur tyrosine kinase 2
PFKFB3	6-phosphofructo-2-kinase/fructose-2,6-biphosphatase 3
STK17A	serine/threonine kinase 17a
PIK3CD	phosphoinositide-3-kinase, catalytic, delta polypeptide
ACTR1A	ARP1 actin-related protein 1 homolog A, centractin alpha (yeast)
MUSK	muscle, skeletal, receptor tyrosine kinase
MAP2K3	mitogen-activated protein kinase kinase 3
PAK3	p21 protein (Cdc42/Rac)-activated kinase 3
KIF17	kinesin family member 17
TIE1	tyrosine kinase with immunoglobulin-like and EGF-like domains 1
RAD54L2	RAD54-like 2 (S. cerevisiae)
DSTYK	dual serine/threonine and tyrosine protein kinase
CDK18	PCTAIRE protein kinase 3
MARK3	MAP/microtubule affinity-regulating kinase 3
CHD2	chromodomain helicase DNA binding protein 2
PI4KB	phosphatidylinositol 4-kinase, catalytic, beta
DHX29	DEAH (Asp-Glu-Ala-His) box polypeptide 29
DYRK2	dual-specificity tyrosine-(Y)-phosphorylation regulated kinase 2
HSPA4	heat shock 70kDa protein 4
FLT3	fms-related tyrosine kinase 3
TYK2	tyrosine kinase 2
FES	feline sarcoma oncogene
VARS	valyl-tRNA synthetase
HYOU1	hypoxia up-regulated 1
WRN	similar to Werner syndrome protein; Werner syndrome, RecQ helicase-like
Gene Group 3	Actin binding
	Enrichment Score: 2.5194751772924464
Gene Symbol	Gene Name
FSCN1	fascin homolog 1, actin-bundling protein (Strongylocentrotus purpuratus)
PARVB	parvin, beta
WIPF2	WAS/WASL interacting protein family, member 2
Gene Group 4	Neuron cell differentiation
	Enrichment Score: 1.7209398330498062
Gene Symbol	Gene Name
UBC	ubiquitin C
UBB	ubiquitin B
RPS27A	ribosomal protein S27a pseudogene 12; ribosomal protein S27a; ribosomal protein S27a pseudogene 11; ribosomal protein S27a pseudogene 16
Gene Group 5	Filament proteins
	Enrichment Score: 1.6368129800574318
Gene Symbol	Gene Name
LMNB2	lamin B2
KRT7	keratin 7
SYNM	synemin, intermediate filament protein
Gene Group 6	Intracellular protein transportation
	Enrichment Score: 1.1385788139626458
Gene Symbol	Gene Name
SYNGR1	synaptogyrin 1
AP4M1	adaptor-related protein complex 4, mu 1 subunit
SEC24C	SEC24 family, member C (S. cerevisiae)
ARFIP1	ADP-ribosylation factor interacting protein 1
RASSF9	Ras association (RalGDS/AF-6) domain family (N-terminal) member 9
Gene Group 7	Transcription
	Enrichment Score: 1.0362033650515645
Gene Symbol	Gene Name
CALCOCO1	calcium binding and coiled-coil domain 1
SBNO2	strawberry notch homolog 2 (Drosophila)
PLAGL2	pleiomorphic adenoma gene-like 2; similar to pleiomorphic adenoma gene-like 2
LRRFIP1	leucine rich repeat (in FLII) interacting protein 1
JUNB	jun B proto-oncogene
SMARCC2	SWI/SNF related, matrix associated, actin dependent regulator of chromatin, subfamily c, member 2
DDIT3	DNA-damage-inducible transcript 3
Gene Group 8	Zinc finger proteins which are likely to participate in signal transduction
	Enrichment Score: 0.8964216562602143
Gene Symbol	Gene Name
ZFPL1	zinc finger protein-like 1
RNF216	ring finger protein 216
TRIM31	tripartite motif-containing 31
Gene Group 9	Enrichment Score: 0.48675917225668736
Gene Symbol	Gene Name
ADAMTS3	ADAM metallopeptidase with thrombospondin type 1 motif, 3
BMP1	bone morphogenetic protein 1
ADAM8	ADAM metallopeptidase domain 8
C9orf3	chromosome 9 open reading frame 3
MMP23A, MMP23B	matrix metallopeptidase 23A (pseudogene); matrix metallopeptidase 23B
Gene Group 10	Enrichment Score: 0.4043551982848212
Gene Symbol	Gene Name
SLC12A4	solute carrier family 12 (potassium/chloride transporters), member 4
CACNA2D1	calcium channel, voltage-dependent, alpha 2/delta subunit 1
SLC10A2	solute carrier family 10 (sodium/bile acid cotransporter family), member 2
KCNV2	potassium channel, subfamily V, member 2
TRPV6	transient receptor potential cation channel, subfamily V, member 6
SCNN1A	sodium channel, nonvoltage-gated 1 alpha
CACNA1D	calcium channel, voltage-dependent, L type, alpha 1D subunit
Gene Group 11	Enrichment Score: 0.29510757624839373
Gene Symbol	Gene Name
KDSR	3-ketodihydrosphingosine reductase
TM7SF2	transmembrane 7 superfamily member 2
DOLK	dolichol kinase
LILRA4	leukocyte immunoglobulin-like receptor, subfamily A (with TM domain), member 4
ST6GALNAC2	ST6 (alpha-N-acetyl-neuraminyl-2,3-beta-galactosyl-1,3)-N-acetylgalactosaminide alpha-2,6-sialyltransferase 2
NAGPA	N-acetylglucosamine-1-phosphodiester alpha-N-acetylglucosaminidase
AADAC	arylacetamide deacetylase (esterase)
Gene Group 12	Enrichment Score: 0.2114122872709135
Gene Symbol	Gene Name
COL17A1	collagen, type XVII, alpha 1
LILRA4	leukocyte immunoglobulin-like receptor, subfamily A (with TM domain), member 4
DCBLD2	discoidin, CUB and LCCL domain containing 2
SEMA7A	semaphorin 7A, GPI membrane anchor (John Milton Hagen blood group)
OR1E1	olfactory receptor, family 1, subfamily E, member 1
TIE1	tyrosine kinase with immunoglobulin-like and EGF-like domains 1
PTPRN	protein tyrosine phosphatase, receptor type, N
CEACAM5	carcinoembryonic antigen-related cell adhesion molecule 5
GPR4	G protein-coupled receptor 4
GPR143	G protein-coupled receptor 143
GRM8	glutamate receptor, metabotropic 8
NCAM1	neural cell adhesion molecule 1
ADAM8	ADAM metallopeptidase domain 8
CX3CR1	chemokine (C-X3-C motif) receptor 1
SLC6A11	solute carrier family 6 (neurotransmitter transporter, GABA), member 11
DARC	Duffy blood group, chemokine receptor
CD59	CD59 molecule, complement regulatory protein
PTPRD	protein tyrosine phosphatase, receptor type, D
Gene Group 13	Enrichment Score: 0.1362535642113566
Gene Symbol	Gene Name
PLAGL2	pleiomorphic adenoma gene-like 2; similar to pleiomorphic adenoma gene-like 2
CBFA2T3	core-binding factor, runt domain, alpha subunit 2; translocated to, 3
ING3	inhibitor of growth family, member 3
ZBTB43	zinc finger and BTB domain containing 43
GCM1	glial cells missing homolog 1 (Drosophila)
ZNF284	zinc finger protein 284
E2F5	E2F transcription factor 5, p130-binding
ZNF222	zinc finger protein 222
MAZ	MYC-associated zinc finger protein (purine-binding transcription factor)
