# Supplementary material for: Construction and analysis of the protein-protein interaction networks for schizophrenia, bipolar disorder, and major depression
Source: BMC Bioinformatics. 2011 Nov 30;12(Suppl 13):S20. doi: 10.1186/1471-2105-12-S13-S20 (PMC3278837; doi:10.1186/1471-2105-12-S13-S20)
Supplement: Additional file 6 — FATIGO term enrichment with P values smaller than 0.01 [file 1471-2105-12-S13-S20-S6.xls]

## Sheet: FATIGO
GO: biological process	Go Term ID	Genes with this term	odds_ratio_log	pvalue	adj_pvalue
translation	GO:0006412	DHX29,EIF4G1,FAU,GSPT1,KRT7,MAZ,RPL10A,RPL17,RPL18,RPL21,RPL21P119,RPL21P16,RPL21P39,RPL21P80,RPL21P93,RPL21P97,RPL22,RPS15A,RPS5,VARS,MRPS12,PABPC4,RPS27A,TOP3A	1.4090527336E0	4.61427E-8	5.06416E-5
transmission of nerve impulse	GO:0019226	CPNE6,GABARAP,MUSK,POU3F2,VGF,ADORA2A,GRM8,NF1,NMU,PARK2,DLGAP2,GNAI2,HRAS,NOS1,RPS27A,STX1A,UBB,UBC	1.4469504583E0	1.09221E-6	5.99348E-4
synaptic transmission	GO:0007268	CPNE6,GABARAP,MUSK,VGF,ADORA2A,GRM8,NMU,PARK2,DLGAP2,GNAI2,HRAS,NOS1,RPS27A,STX1A,UBB,UBC	1.4705078933E0	3.04448E-6	1.33653E-3
negative regulation of catalytic activity	GO:0043086	GNAT1,TNNI3,ADORA2A,GRM8,NF1,GNAI2,OXA1L,RPS27A,SH3BP5,TSC2,UBB,UBC	1.529664773E0	2.73564E-5	8.32437E-3
regulation of synaptic transmission	GO:0050804	VGF,ADORA2A,GRM8,NMU,PARK2,GNAI2,HRAS,RPS27A,STX1A,UBB,UBC	2.0444017637E0	5.86449E-7	4.29085E-4
translational elongation	GO:0006414	FAU,RPL10A,RPL17,RPL18,RPL21,RPL21P119,RPL21P16,RPL21P39,RPL21P80,RPL21P93,RPL21P97,RPL22,RPS15A,RPS5,VARS,RPS27A	2.6704746691E0	3.88091E-13	8.5186E-10
regulation of synaptogenesis	GO:0051963	MUSK,RPS27A,UBB,UBC	3.3254641579E0	3.03394E-5	8.32437E-3
polyamine metabolic process	GO:0006595	ODC1,SLC6A11,OAZ2,SAT1	3.4797004432E0	1.83409E-5	6.7097E-3
GO: molecular function	GO Term ID	Gene	odds_ratio_log	pvalue	adj_pvalue
phosphotransferase activity, alcohol group as acceptor	GO:0016773	CRKL,FES,HYOU1,MAP2K3,MUSK,NCAM1,PFKFB3,SYK,TYK2,DYRK2,FLT3,STK17A,CAD,CDK10,CEACAM5,DGKG,DOLK,DSTYK,LMTK2,MARK3,PAK3,PI4KB,PIK3CD,TIE1	1.06774	1.28607e-05	0.00633389
structural constituent of ribosome	GO:0003735	FAU,MAZ,RPL10A,RPL17,RPL18,RPL21,RPL21P119,RPL21P16,RPL21P39,RPL21P80,RPL21P93,RPL21P97,RPL22,RPS15A,RPS5,MRPS12,RPS27A	1.72108	5.72604e-08	5.64015e-05
GO: cellular compartment	GO Term ID	Gene	odds_ratio_log	pvalue	adj_pvalue
cytoskeletal part	GO:0044430	ARHGAP4,CEP164,GABARAP,KRT7,LMNB2,TNNI3,ADORA2A,CCIN,GPR4,LLGL1,RAC3,ABCA2,ACTR1A,ARHGEF2,DLGAP2,KIF17,NDRG2,SCNN1A,STX1A,SYNM,TSC2,TTLL5,USP2,WRN	0.960299	6.39741e-05	0.0029684
neuron projection	GO:0043005	CPNE6,NCAM1,VGF,ADORA2A,GRM8,NF1,NMU,PARK2,RAC3,ACTB,ARHGEF2,DLGAP2,NOS1,TSC2	1.38453	2.92089e-05	0.00169412
ribosome	GO:0005840	FAU,MAZ,RPL10A,RPL17,RPL18,RPL21,RPL21P119,RPL21P16,RPL21P39,RPL21P80,RPL21P93,RPL21P97,RPL22,RPS15A,RPS5,MRPS12,RPS27A,UBB	1.65919	5.852e-08	4.52555e-06
cytosolic ribosome	GO:0022626	FAU,RPL18,RPL21,RPL21P119,RPL21P16,RPL21P39,RPL21P80,RPL21P93,RPL21P97,RPL22,RPS15A,RPS5,RPS27A,UBB	2.82603	1.63877e-12	3.80195e-10
ribonucleoprotein complex	GO:0030529	FAU,MAZ,RPL10A,RPL17,RPL18,RPL21,RPL21P119,RPL21P16,RPL21P39,RPL21P80,RPL21P93,RPL21P97,RPL22,RPS15A,RPS5,MRPS12,RPS27A,UBB	1.0273	0.000209774	0.00811127
cytosolic part	GO:0044445	FAU,NCAM1,RPL18,RPL21,RPL21P119,RPL21P16,RPL21P39,RPL21P80,RPL21P93,RPL21P97,RPL22,RPS15A,RPS5,PIK3CD,RPS27A,TSC2,UBB	2.33057	1.06574e-11	1.23625e-09
REACTOME	Term ID	Genes	odds_ratio_log	pvalue	adj_pvalue
signalling by NGF	REACT_11061	ARHGAP4,ARHGEF1,ADORA2A,ARHGDIA,ARHGEF2,HRAS,RPS27A,TSC2,UBB,UBC	1.5506	0.000103171	0.00113488
Metabolism of lipids and lipoproteins	REACT_602	BMP1,KDSR,TM7SF2,EBP,PEX11A,SLC10A2,IDI1,LPL,ME1	1.39402	0.000658822	0.00621175
Diabetes pathways	REACT_15380	CACNA1D,FAU,NDUFA6,PFKFB3,RPL10A,RPL17,RPL18,RPL21,RPL21P119,RPL21P16,RPL21P39,RPL21P80,RPL21P93,RPL21P97,RPL22,RPS15A,RPS5,IGF1,IGFBP2,DDIT3,GNAI2,RPS27A,STX1A	1.86734	2.41419e-11	7.96684e-10
Metabolism of proteins	REACT_17015	EIF4G1,FAU,RPL10A,RPL17,RPL18,RPL21,RPL21P119,RPL21P16,RPL21P39,RPL21P80,RPL21P93,RPL21P97,RPL22,RPS15A,RPS5,ACTB,RPS27A	2.05551	5.52921e-10	9.1232e-09
3'-UTR-mediated translational regulation	REACT_1762	EIF4G1,FAU,RPL10A,RPL17,RPL18,RPL21,RPL21P119,RPL21P16,RPL21P39,RPL21P80,RPL21P93,RPL21P97,RPL22,RPS15A,RPS5,RPS27A	2.73472	1.59865e-13	1.05511e-11
gene expression	REACT_71	EIF4G1,FAU,RPL10A,RPL17,RPL18,RPL21,RPL21P119,RPL21P16,RPL21P39,RPL21P80,RPL21P93,RPL21P97,RPL22,RPS15A,RPS5,VARS,RPS27A	1.40934	3.37279e-06	4.45209e-05
influenza infection	REACT_6167	FAU,RPL10A,RPL17,RPL18,RPL21,RPL21P119,RPL21P16,RPL21P39,RPL21P80,RPL21P93,RPL21P97,RPL22,RPS15A,RPS5,RPS27A	2.25806	4.11101e-10	9.04421e-09
