# Supplementary material for: Construction and analysis of the protein-protein interaction networks for schizophrenia, bipolar disorder, and major depression
Source: BMC Bioinformatics. 2011 Nov 30;12(Suppl 13):S20. doi: 10.1186/1471-2105-12-S13-S20 (PMC3278837; doi:10.1186/1471-2105-12-S13-S20)
Supplement: Additional file 7 — Centrality analysis of abnormally expressed genes in QQPPI network [file 1471-2105-12-S13-S20-S7.xls]

## Sheet: QQ PPI centrality
Gene Symbol	Sum of Rank	RANK							VALUE
		Closeness	Current-Flow Betweenness	Current-Flow Closeness	Degree	Eigenvector	PageRank	Shortest-path Betweenness	Closeness	Current-Flow Betweenness	Current-Flow Closeness	Degree	Eigenvector	PageRank	Shortest-path Betweenness
UBC	7	1	1	1	1	1	1	1	0.000127828	0.284393	1.10924	362	0.641262	0.0352939	1.22366e+06
ACTB	15	2	2	2	2	3	2	2	0.000119062	0.167847	1.10031	205	0.0980687	0.0211214	637181
UBB	29	3	5	3	5	2	6	5	0.000118385	0.0939581	1.09923	118	0.18385	0.0100147	314940
APP	32	4	4	4	4	8	5	3	0.000115955	0.110293	1.09154	122	0.066566	0.0122304	420504
FOS	51	8	3	5	3	25	3	4	0.000111148	0.11862	1.08947	138	0.0496296	0.0147828	387756
HSPA4	54	5	8	6	9	4	11	11	0.000113058	0.0609786	1.0828	74	0.0979431	0.00684704	157939
PARK2	67	7	11	9	12	5	16	7	0.000111857	0.0576227	1.08059	62	0.0978627	0.00559129	182950
SYK	97	25	9	7	7	31	9	9	0.000106304	0.0598909	1.08164	82	0.0474313	0.00761906	161737
TUBB2A	117	23	10	8	10	39	14	13	0.000106428	0.0578994	1.08153	66	0.0450392	0.00600086	150450
TSC2	127	12	22	16	22	7	24	24	0.000108826	0.0373696	1.06529	44	0.0667377	0.00397373	88102.9
UCHL1	217	11	40	26	45	9	48	38	0.000109963	0.0244985	1.04522	26	0.065297	0.00224005	62288
MARK3	236	26	41	41	37	19	37	35	0.000106247	0.0243342	1.03163	30	0.054314	0.00287948	66407.6
RPS27A	355	35	64	42	48	10	49	107	0.000102976	0.0175246	1.03103	25	0.0610963	0.00222572	25420.1
DNM1	476	16	17	10	19	376	21	17	0.00010812	0.0455361	1.0763	51	0.0231238	0.00435457	129739
IRS2	497	166	27	15	25	189	31	44	9.63298e-05	0.0322067	1.06586	40	0.032242	0.00330988	55390
GNAI2	519	41	13	29	18	391	17	10	0.000102438	0.0535098	1.0434	52	0.0170575	0.00558605	161657
SMARCC2	525	32	24	22	24	375	22	26	0.000103875	0.035368	1.05317	42	0.0252792	0.00401711	81058.9
HRAS	527	115	7	11	8	371	7	8	9.78282e-05	0.0664447	1.07511	80	0.0312433	0.00803455	168842
SAT1	529	39	12	17	15	421	13	12	0.000102807	0.0571055	1.0629	59	0.0117848	0.0060143	155682
CRKL	531	75	18	12	14	372	18	22	9.97208e-05	0.0451405	1.07507	59	0.0306895	0.00517296	93898
MBP	554	60	19	21	20	394	20	20	0.000100432	0.0426574	1.05375	48	0.0157388	0.00483348	113438
PFN2	572	36	28	25	27	396	28	32	0.000102955	0.0316095	1.04602	37	0.0151582	0.00352471	67844.6
STX1A	604	140	15	18	16	382	15	18	9.74279e-05	0.0514425	1.0595	59	0.019022	0.00578655	129704
STXBP1	671	65	38	28	44	388	47	61	0.00010017	0.0247442	1.04392	26	0.0172608	0.00224109	41111.6
SCNN1A	673	91	108	79	103	27	118	147	9.86582e-05	0.0126124	0.996542	14	0.048674	0.00124711	20055.5
CDT1	687	155	26	32	28	373	27	46	9.68898e-05	0.0323243	1.03856	36	0.0304908	0.00356793	55210.3
STAT5B	691	191	23	13	21	377	25	41	9.57763e-05	0.0358604	1.06892	45	0.0226271	0.00380506	58520.8
USP11	710	253	14	23	13	381	10	16	9.44198e-05	0.0532507	1.04826	62	0.0199925	0.0068527	130663
CAD	730	50	48	19	46	374	66	127	0.000101389	0.0219615	1.05617	25	0.0290812	0.00193465	22799.2
GFAP	734	72	53	56	43	413	44	53	9.99001e-05	0.0209038	1.01781	26	0.013105	0.00253713	43831.8
BRMS1	749	179	37	35	33	378	36	51	9.60338e-05	0.0265765	1.03664	31	0.0220728	0.00292151	44357.8
SNAP25	774	88	33	31	30	527	32	33	9.87849e-05	0.0295089	1.03865	34	0.00766352	0.00314892	67763.6
SYT1	774	164	31	37	32	438	33	39	9.63948e-05	0.0302622	1.03462	32	0.0105918	0.00307466	60951.6
TYK2	804	200	46	24	35	397	39	63	9.55475e-05	0.0234652	1.04607	31	0.0148663	0.00268184	40806.3
FLT3	815	43	151	89	109	53	129	241	0.000102124	0.00983198	0.988935	13	0.0434669	0.00109055	11770.1
FSCN1	826	168	39	38	51	414	56	60	9.63206e-05	0.0246123	1.03363	24	0.0127243	0.00211294	41208.2
USP2	849	61	121	178	135	92	124	138	0.000100311	0.0112067	0.920514	11	0.0396163	0.00112973	21427.8
FES	851	162	57	45	47	408	50	82	9.64506e-05	0.0195002	1.02649	25	0.013693	0.00222436	31989
NOS1	863	224	30	43	34	468	35	29	9.5048e-05	0.0311661	1.02984	31	0.00945806	0.00299654	74426.6
DGKZ	873	86	44	50	56	535	59	43	9.90099e-05	0.0235239	1.02168	22	0.0073226	0.00202317	57991.5
EPB41L3	887	233	47	44	53	402	60	48	9.48407e-05	0.0221586	1.02765	23	0.0147353	0.00201683	51101
SH3GL2	904	252	42	46	40	417	40	67	9.44376e-05	0.0239319	1.02623	28	0.0120648	0.00264362	38785
JUNB	905	227	54	55	54	389	51	75	9.50029e-05	0.0208947	1.01818	23	0.0172334	0.00219733	35279
STIP1	910	154	65	57	63	387	71	113	9.69368e-05	0.0174426	1.01722	20	0.0174838	0.00177836	24649.8
TSC22D1	917	447	6	20	6	428	4	6	9.35104e-05	0.0901878	1.05411	103	0.0113793	0.012852	250374
APLP1	918	172	29	47	31	582	30	27	9.62279e-05	0.0313417	1.02557	32	0.00618133	0.00333098	79249.5
ATP1B1	922	68	145	140	139	105	150	175	0.00010002	0.00998408	0.944902	10	0.0366111	0.000927484	17082.2
EIF4G1	982	456	20	27	29	400	29	21	9.3006e-05	0.041972	1.04519	36	0.0147809	0.00349494	100601
PABPC4	1024	232	52	48	60	466	68	98	9.48587e-05	0.0209245	1.02543	21	0.00955458	0.00183229	26740.4
RPL22	1032	107	95	69	91	436	114	120	9.81162e-05	0.0136629	1.00432	15	0.0107453	0.00126889	23438.1
ARHGDIA	1034	477	32	30	26	401	26	42	9.23873e-05	0.0302504	1.04136	37	0.0147735	0.00358872	58328.7
CLSTN1	1041	180	59	93	69	519	69	52	9.60246e-05	0.0186508	0.984317	18	0.00784339	0.00182124	44116.5
MEF2C	1108	460	50	51	42	393	43	69	9.28764e-05	0.0215889	1.02133	27	0.0163424	0.0025944	38159.2
TRIP13	1111	542	21	74	17	426	12	19	9.07523e-05	0.0418286	1.0004	54	0.0115632	0.00670018	121469
SKP1	1201	732	16	39	11	380	8	15	8.88257e-05	0.0497268	1.0325	65	0.0204435	0.00767269	130668
PPP3CA	1256	610	45	59	39	406	38	59	8.93017e-05	0.023519	1.0135	28	0.0139558	0.00278769	41530.2
TUBB2B	1260	161	130	77	113	409	132	238	9.65717e-05	0.01083	0.999035	13	0.0135463	0.00106182	11869.4
DDIT3	1332	457	72	112	65	469	63	94	9.29282e-05	0.0157409	0.968125	19	0.00938764	0.00200717	27602.2
ARHGEF2	1340	478	88	53	68	383	89	181	9.23702e-05	0.0142731	1.01963	18	0.0189807	0.00149556	16627.6
BAK1	1354	591	56	97	55	434	45	76	8.95576e-05	0.0199341	0.980515	22	0.0109714	0.0023274	34098.4
GSPT1	1378	606	62	49	59	411	70	121	8.93735e-05	0.0180374	1.0225	21	0.013269	0.00181458	23349.7
VARS	1384	472	86	62	71	433	81	179	9.25412e-05	0.0143386	1.01193	18	0.0111236	0.00153579	16712.6
PTPRO	1387	577	61	54	61	445	67	122	8.99685e-05	0.0180568	1.0196	21	0.0104462	0.00183405	23343.5
GNB1	1403	561	35	67	38	628	34	40	9.0269e-05	0.0273829	1.00664	29	0.00551112	0.00301383	60080.7
EPB49	1446	158	159	215	129	508	123	154	9.67305e-05	0.00917883	0.900933	11	0.00833564	0.0011607	19468
WRN	1456	752	51	86	49	418	42	58	8.85661e-05	0.0214957	0.991812	25	0.0118485	0.00262339	42519.6
GABBR1	1461	455	110	60	85	395	122	234	9.31099e-05	0.0123248	1.01316	15	0.0152807	0.00118825	12141.3
CREM	1465	473	60	68	58	648	62	96	9.25326e-05	0.0183263	1.00454	21	0.00522916	0.00201239	26777.2
DLGAP2	1466	543	97	70	73	453	93	137	9.07112e-05	0.0133649	1.00282	17	0.010179	0.00146941	21469.6
RGS12	1467	488	74	116	90	530	88	81	9.22424e-05	0.0156572	0.965232	15	0.00759444	0.00150039	32099.7
RPL18	1480	145	203	142	161	419	178	232	9.73141e-05	0.00750951	0.942589	9	0.0118279	0.000781297	12163.7
GABARAP	1496	868	25	80	23	458	19	23	8.68961e-05	0.0350332	0.996177	43	0.00988769	0.00509701	90946.5
AMPH	1512	446	79	58	64	593	78	194	9.36154e-05	0.0149809	1.0143	19	0.00598883	0.00162343	15395.7
KIF1B	1514	614	84	87	74	448	82	125	8.9214e-05	0.0146775	0.989215	17	0.0103002	0.00153347	23129.5
RPL21	1514	471	96	91	81	521	98	156	9.26441e-05	0.0134275	0.987447	16	0.0078374	0.00144008	19057.6
CD59	1542	509	123	188	96	431	91	104	9.13993e-05	0.0110343	0.916598	14	0.0111819	0.00148069	25750.2
NUAK1	1561	174	214	471	180	177	145	200	9.62094e-05	0.00724542	0.791186	8	0.032336	0.000955195	14680.6
STMN2	1569	485	106	110	104	512	109	143	9.22765e-05	0.0128533	0.969877	14	0.00810044	0.00132275	20488.9
WWP1	1599	901	55	88	50	399	41	65	8.6103e-05	0.0199889	0.989054	25	0.0147911	0.00262889	39380
PEA15	1609	508	100	95	80	571	90	165	9.14495e-05	0.0131333	0.982968	16	0.00649654	0.00148593	18025.4
SDC3	1610	517	85	73	82	590	99	164	9.11826e-05	0.0146134	1.00079	16	0.00606174	0.00140871	18388.7
NCAM1	1634	551	112	146	89	538	83	115	9.04732e-05	0.0121129	0.938561	15	0.00726129	0.0015279	24379.8
MYCBP2	1644	501	139	124	145	424	152	159	9.17011e-05	0.0102368	0.95846	10	0.0117294	0.000906889	18826.4
ARHGEF1	1670	512	94	113	84	649	94	124	9.12409e-05	0.0136738	0.966714	15	0.00522672	0.00145876	23204.3
PAK3	1782	566	138	99	118	462	137	262	9.02039e-05	0.0103716	0.979607	12	0.00969833	0.000993439	10910.6
MYCBP	1842	860	58	66	57	631	58	112	8.70246e-05	0.0187047	1.00712	22	0.00546661	0.00207995	24710
BTF3	1871	916	80	103	62	566	64	80	8.55871e-05	0.0149558	0.975052	20	0.00660293	0.00198247	32298.2
DPYSL2	1920	491	126	96	128	517	148	414	9.20895e-05	0.0109433	0.981378	11	0.00789529	0.000938135	5488.35
PIK3CD	1924	790	102	132	101	589	100	110	8.75197e-05	0.0129525	0.950373	14	0.00609618	0.00139644	24937.3
SLA	1957	573	178	127	148	452	158	321	9.00495e-05	0.00835544	0.955601	10	0.0101876	0.000874703	8057.96
AKAP1	1995	574	109	129	94	846	104	139	9.0009e-05	0.0125372	0.952113	14	0.00412939	0.0013766	21092.7
KRT7	1995	487	210	196	156	449	161	336	9.22594e-05	0.00728731	0.911995	9	0.010279	0.000856016	7460.83
ENC1	2011	173	357	373	278	139	276	415	9.62186e-05	0.00442449	0.807882	5	0.0342008	0.000524575	5465.89
E2F5	2013	763	136	194	116	540	119	145	8.82457e-05	0.0105336	0.913052	12	0.00724088	0.00124226	20313.5
PRKAR1B	2028	552	173	162	182	505	184	270	9.04323e-05	0.0086448	0.928151	8	0.00845183	0.000748414	10247.6
SNCB	2069	463	211	259	186	564	173	213	9.26784e-05	0.00727688	0.87341	8	0.00663111	0.000810961	13888.8
EPB41L1	2078	858	117	149	108	578	115	153	8.70474e-05	0.011562	0.935126	13	0.00640771	0.001267	19683.4
NCALD	2083	291	219	184	213	509	218	449	9.39585e-05	0.00701207	0.918525	7	0.00832121	0.000640585	4714.81
CBFA2T3	2088	1084	78	100	79	502	84	161	8.41043e-05	0.0151297	0.979434	16	0.0088182	0.00152234	18542.7
CABP1	2138	523	128	159	140	829	143	216	9.10249e-05	0.0108837	0.929098	10	0.00454965	0.00097396	13476
KIF5C	2146	755	98	128	87	842	92	144	8.85583e-05	0.0133004	0.953121	15	0.00423059	0.0014781	20433.6
NF1	2150	553	183	213	179	650	177	195	9.04159e-05	0.00823721	0.901197	8	0.00521156	0.000782714	15367.5
MAG	2205	622	63	115	75	1167	75	88	8.89838e-05	0.0177273	0.966072	17	0.00235853	0.00171333	28967.2
H1F0	2228	595	201	257	173	567	174	261	8.94534e-05	0.00753204	0.875396	8	0.00656975	0.000794763	10919.3
PNMA2	2251	727	241	160	158	497	179	289	8.88889e-05	0.0064229	0.929026	9	0.00890985	0.000779933	9056.22
VAMP2	2346	948	73	81	52	1028	46	118	8.54482e-05	0.0157344	0.994611	24	0.00280586	0.00231392	23876.1
CCNG1	2407	581	263	246	195	557	209	356	8.98796e-05	0.00578468	0.885141	7	0.00676982	0.000657567	6902.09
UBE2B	2468	1121	81	190	67	879	52	78	8.31808e-05	0.0148994	0.914814	19	0.00360379	0.00216085	32900.7
RPS15A	2561	784	294	248	219	506	219	291	8.76655e-05	0.00543663	0.884549	7	0.00841338	0.000640221	9046.48
MAP2K3	2574	1075	116	158	100	843	96	186	8.44381e-05	0.0116159	0.929303	14	0.00422415	0.00145025	16047.3
VSNL1	2593	558	261	359	265	661	212	277	9.03179e-05	0.00590157	0.813668	6	0.00508692	0.000651465	9599.86
LMO3	2603	1087	66	192	70	1054	57	77	8.40266e-05	0.0170577	0.913191	18	0.00263681	0.00209249	33456.1
RPS5	2609	541	295	151	220	415	250	737	9.07606e-05	0.00541573	0.934017	7	0.012417	0.000567345	1316.18
DOCK2	2618	765	227	181	154	826	169	296	8.82068e-05	0.00677976	0.919363	9	0.00461664	0.000819866	8738.58
HYOU1	2636	969	225	122	144	556	166	454	8.49762e-05	0.00684612	0.959827	10	0.00681545	0.000825994	4538.64
MUSK	2655	296	454	1087	248	211	154	205	9.3835e-05	0.00351247	0.526968	6	0.031914	0.000903689	14210
GIT2	2699	867	213	172	142	856	157	292	8.69036e-05	0.00725694	0.924823	10	0.00389306	0.000888916	9031.94
GAP43	2703	762	171	193	172	996	183	226	8.83548e-05	0.00870729	0.913081	8	0.00311913	0.000752778	12503.6
APC2	2705	1342	69	199	72	865	65	93	8.00448e-05	0.0161574	0.907327	17	0.00381177	0.00197424	27895.8
BSCL2	2711	286	443	1035	270	212	205	260	9.39761e-05	0.00359472	0.625999	5	0.0318389	0.000667962	10934.8
RAC3	2725	1102	92	288	77	1033	54	79	8.37381e-05	0.0137826	0.857766	17	0.00274061	0.00213916	32441.9
GLUL	2734	1083	103	222	98	1052	86	90	8.41326e-05	0.0129366	0.897498	14	0.00265348	0.00150913	28585.7
CALCOCO1	2748	1108	107	165	106	997	107	158	8.34794e-05	0.0127671	0.927418	13	0.00308725	0.00133706	18872.8
RGS4	2760	885	120	221	146	1062	134	192	8.65351e-05	0.0113123	0.897567	10	0.0026028	0.00104316	15400.8
DNM3	2770	534	292	183	199	665	240	657	9.08926e-05	0.00546892	0.918533	7	0.00506211	0.000589406	2063.1
ZBTB43	2845	800	185	339	191	992	155	183	8.72829e-05	0.00815613	0.835253	8	0.00314413	0.000894116	16135.6
KCNJ4	2848	1123	134	173	111	1019	111	177	8.31532e-05	0.0105779	0.924768	13	0.00297151	0.00129651	16902.5
BMP1	2854	1081	127	362	95	1025	73	91	8.42105e-05	0.0109265	0.811541	14	0.00287664	0.0017388	28361.7
ING3	2897	1088	133	352	99	1051	72	102	8.39701e-05	0.0106764	0.824035	14	0.00266416	0.00174583	25926.9
UPF2	2920	1178	34	179	36	1439	23	31	8.23723e-05	0.0284754	0.919962	31	0.00136921	0.0040006	71076.7
DSTYK	2936	1079	105	334	97	1156	76	89	8.42673e-05	0.0128735	0.838982	14	0.0023981	0.00171177	28847.4
GABBR2	2939	898	260	249	171	832	185	344	8.62143e-05	0.00591249	0.884058	8	0.00446984	0.000746362	7154.08
CCDC130	3011	910	277	318	231	585	237	453	8.56751e-05	0.00563237	0.848013	6	0.00615184	0.000593968	4610.45
ATXN2L	3034	886	190	218	167	984	182	407	8.64678e-05	0.00803663	0.899615	8	0.00322213	0.00075804	5556.05
SH3BP5	3038	971	155	189	147	1165	142	269	8.48896e-05	0.00957995	0.916485	10	0.00236283	0.000974397	10267.1
ARL8B	3090	621	378	360	332	653	377	369	8.89917e-05	0.00425422	0.812278	4	0.00516532	0.000386626	6533.91
ARMC6	3109	1139	154	337	138	1055	126	160	8.30703e-05	0.00964293	0.836774	10	0.00262811	0.00111175	18813.5
ARF3	3190	1465	157	301	137	828	133	169	7.8734e-05	0.00925166	0.853745	10	0.00457752	0.00105096	17538.4
PTPRD	3191	939	228	555	160	1017	125	167	8.55505e-05	0.00677155	0.732292	9	0.0029857	0.00112511	17715.8
GCM1	3214	998	249	177	202	632	232	724	8.46024e-05	0.00623805	0.920816	7	0.00539447	0.000604016	1390.37
NECAB2	3220	1305	49	147	66	1538	53	62	8.05348e-05	0.0218424	0.936177	19	0.00103955	0.00215412	41013.7
PI4KB	3226	1076	428	260	250	515	267	430	8.43882e-05	0.00371431	0.870525	6	0.00803082	0.000535755	5046.85
CRYAA	3235	1144	142	267	127	1247	120	188	8.30082e-05	0.0101465	0.863936	11	0.00211748	0.0012372	15804.2
GPSM2	3255	1080	176	255	204	1078	190	272	8.42247e-05	0.00838541	0.878339	7	0.00250271	0.000718847	10074.5
IGF1	3277	1193	77	558	86	1252	61	50	8.19336e-05	0.0151307	0.724431	15	0.00206763	0.00201495	45684.4
LPL	3290	1198	99	168	88	1516	80	141	8.18867e-05	0.0132385	0.926405	15	0.00109009	0.00159117	20708.7
ANXA5	3326	1183	146	354	114	1323	97	109	8.22368e-05	0.00997346	0.822862	12	0.00160924	0.00144478	24997.2
TNNI3	3343	1155	137	496	122	1243	85	105	8.27678e-05	0.0105308	0.784662	12	0.00213864	0.00152152	25693.1
WIPF2	3364	779	390	344	266	847	244	494	8.77809e-05	0.00415692	0.831481	6	0.00403115	0.00057751	3715
RTN3	3378	1354	114	232	121	1274	117	166	7.97257e-05	0.0120462	0.892845	12	0.00193077	0.0012578	18003.9
MAPRE3	3428	1085	204	495	211	1057	164	212	8.40831e-05	0.00746675	0.784699	7	0.00262349	0.000829649	13923.6
TIE1	3451	1172	259	316	188	1068	172	276	8.25219e-05	0.00600699	0.848655	8	0.00255201	0.000812232	9839.52
RNF216	3500	1481	144	343	120	1162	101	149	7.83208e-05	0.0100341	0.831527	12	0.00237499	0.00139115	19911.6
TCEAL2	3512	970	202	233	222	1210	199	476	8.49401e-05	0.00753074	0.892844	7	0.00224265	0.000681885	4036.16
TRIM31	3595	1416	231	332	165	1072	156	223	7.93462e-05	0.0067059	0.840617	9	0.00253832	0.000889962	12768.6
ATP2B2	3607	1169	353	306	193	1035	203	348	8.26515e-05	0.0044856	0.85197	7	0.00271613	0.000674088	7024.71
PJA2	3635	1609	101	195	112	1256	116	246	7.6646e-05	0.0129658	0.912336	13	0.00203779	0.00125956	11564.1
TRPV6	3654	945	271	293	264	1211	248	422	8.55213e-05	0.00568029	0.85565	6	0.00223804	0.000572426	5210.87
LLGL1	3682	1355	132	256	117	1539	110	173	7.9713e-05	0.0107643	0.877821	12	0.00103492	0.00130772	17396.8
F12	3722	797	279	1350	155	911	102	128	8.7321e-05	0.00561698	0.523516	9	0.00333732	0.00138724	22724
PTPRN	3770	1352	87	348	134	1672	113	64	7.97766e-05	0.0143141	0.829146	11	0.000874094	0.00127872	40482.2
KIF17	3787	1201	245	353	209	1255	187	337	8.17528e-05	0.00630528	0.823872	7	0.00205262	0.000734925	7407.48
PIP5K1C	3815	1170	191	272	157	1628	149	248	8.26378e-05	0.00802128	0.861693	9	0.000976407	0.000931509	11452.8
ACTR1A	3820	1273	236	351	192	1251	188	329	8.15395e-05	0.00653882	0.825756	7	0.00207795	0.000733307	7602.6
SEMA7A	3820	871	595	312	315	834	345	548	8.68056e-05	0.00264522	0.85087	5	0.00443809	0.000434478	3065.86
KCNAB2	3881	1187	349	536	244	1066	200	299	8.2176e-05	0.0045208	0.758463	6	0.00257103	0.000677786	8694.26
POU3F2	3949	1351	270	569	181	1241	135	202	7.98658e-05	0.0057205	0.717304	8	0.00215381	0.0010081	14322.5
TSPYL4	3998	958	354	545	410	1059	312	360	8.51789e-05	0.00448464	0.751445	4	0.00262002	0.000461341	6739.59
RPH3A	4063	1792	124	357	102	1513	74	101	7.53466e-05	0.0109762	0.81721	14	0.00109844	0.00172075	26430.7
MXI1	4174	1171	455	560	301	1060	256	371	8.25832e-05	0.00351144	0.721358	5	0.00261193	0.000558434	6475.62
NCDN	4319	1346	254	549	302	1265	249	354	8.00064e-05	0.00612672	0.741567	5	0.00196335	0.000567802	6960.27
RTN1	4339	1657	246	349	221	1299	191	376	7.63534e-05	0.00630181	0.826605	7	0.00178619	0.00071539	6365.68
COL17A1	4350	1480	143	551	115	1883	79	99	7.83331e-05	0.0100709	0.739201	12	0.000640885	0.00159307	26723
SRRT	4378	1312	184	336	187	1869	159	331	8.03277e-05	0.00822559	0.837621	8	0.000650778	0.000865919	7540.41
INA	4417	1291	293	241	243	1281	266	802	8.09454e-05	0.00544896	0.887535	6	0.00188133	0.000536902	876.644
CA11	4434	796	636	517	440	555	605	885	8.73515e-05	0.00238533	0.77511	3	0.0069217	0.000285061	502.551
AP4M1	4512	1653	205	1022	136	1260	103	133	7.64351e-05	0.00739825	0.639342	10	0.00199774	0.00138532	22608.2
NRGN	4611	1107	488	358	372	1157	416	713	8.35771e-05	0.0032909	0.814542	4	0.00239578	0.000366962	1452.69
PLP1	4653	1379	252	350	309	1488	279	596	7.96305e-05	0.00617639	0.825891	5	0.00114043	0.000522516	2652.75
UCP3	4655	897	1021	305	413	500	464	1055	8.62218e-05	0.0012654	0.853034	4	0.0088955	0.000326756	63.3703
TNPO2	4660	1509	187	534	189	1913	144	184	7.80945e-05	0.00811078	0.760515	8	0.000590261	0.000973336	16077.2
MAZ	4662	1279	424	567	367	1275	325	425	8.12942e-05	0.00377128	0.717585	4	0.00192998	0.000449289	5171.83
ENSA	4695	1709	147	1071	200	1324	136	108	7.59244e-05	0.00995768	0.582727	7	0.00160482	0.000998974	25358
ADORA2A	4823	1908	68	244	93	2307	77	126	7.41345e-05	0.016489	0.886035	14	0.000301846	0.00163027	23116.8
IGFBP2	4915	1559	244	1006	291	1294	221	300	7.74653e-05	0.00630751	0.659103	5	0.00180784	0.000639761	8671.42
RAD54L2	4920	1287	418	356	386	1240	398	835	8.11754e-05	0.00386304	0.819987	4	0.00216278	0.000373946	712.976
CCS	4969	923	638	535	450	825	610	988	8.55505e-05	0.00237993	0.759678	3	0.00462892	0.000284282	212.992
MAST3	5108	1556	481	1046	299	1213	211	302	7.75555e-05	0.00332962	0.616271	5	0.00221699	0.000652914	8552.82
TRIM2	5187	2085	135	315	105	2308	87	152	7.26691e-05	0.0105428	0.849667	14	0.00030023	0.00150269	19698.5
CDK18	5194	1898	234	562	273	1767	238	222	7.43826e-05	0.00662534	0.72052	5	0.000764085	0.000592467	12866.5
THY1	5229	1561	440	557	322	1743	257	349	7.74114e-05	0.00360653	0.72631	5	0.00077943	0.000556209	6996.28
LMTK2	5235	1313	579	543	363	1540	363	534	8.03213e-05	0.00277788	0.754518	4	0.00101937	0.000402821	3188.98
TTLL5	5276	1184	754	537	600	580	586	1035	8.22368e-05	0.00193664	0.758218	3	0.00631079	0.000290611	112.416
FGF9	5357	1772	493	996	348	989	300	459	7.54945e-05	0.00324322	0.663298	4	0.00318447	0.000474557	4447.82
LMNB2	5395	1706	342	500	295	1770	274	508	7.59532e-05	0.0046065	0.782782	5	0.000746182	0.000525472	3500.73
PEX11A	5405	1651	758	1075	375	883	271	392	7.64935e-05	0.00192913	0.569737	4	0.00357926	0.000530023	5688.21
NAGPA	5462	1431	677	836	526	858	483	651	7.93273e-05	0.00222715	0.691177	3	0.00388514	0.000317812	2098.46
PHACTR4	5678	556	889	857	946	652	919	859	9.03424e-05	0.00161977	0.689373	2	0.00520314	0.000219618	585.531
RPL10A	5831	2084	497	568	314	1737	265	366	7.26744e-05	0.00322384	0.717364	5	0.000799731	0.000542357	6570.58
FAU	5850	1683	415	319	282	1957	339	855	7.62137e-05	0.00388082	0.847823	5	0.000572923	0.000437832	605.493
OGG1	5862	1382	566	1011	373	1854	295	381	7.95545e-05	0.00281912	0.656511	4	0.000683121	0.00048356	6096.75
MRPS12	5948	2102	371	341	247	2100	235	552	7.24165e-05	0.00429711	0.834218	6	0.000521264	0.000600138	2985.9
ELAVL4	6106	1996	325	570	277	2357	239	342	7.38225e-05	0.00477615	0.7147	5	0.000249564	0.000589806	7209.55
PFKFB3	6186	1334	719	547	541	1476	579	990	8.01475e-05	0.00205204	0.750523	3	0.00118891	0.000291985	209.796
COL9A2	6264	2082	310	492	232	2428	217	503	7.27961e-05	0.00503195	0.78513	6	0.000172312	0.00064113	3540.88
GNG3	6321	2039	352	1002	242	2267	175	244	7.32815e-05	0.00449308	0.660527	6	0.000326341	0.000793008	11705.4
TOP3A	6384	2050	355	975	263	2262	186	293	7.32332e-05	0.00446306	0.669772	6	0.000334922	0.000746084	8874.73
ANKRD6	6506	1813	398	974	329	2238	299	455	7.49738e-05	0.00407762	0.66978	4	0.000373134	0.000476383	4530.42
ITM2C	6543	1995	394	977	293	2287	230	367	7.38443e-05	0.00412657	0.669648	5	0.000317189	0.000608784	6570.25
ARHGAP33	6917	1086	1058	885	636	1073	1137	1042	8.40689e-05	0.00111277	0.685955	2	0.00253824	0.000195729	93.0107
GYG2	7006	1475	972	2241	494	1071	358	395	7.85238e-05	0.00140573	0.498748	3	0.00254384	0.000412522	5687
SCRN1	7242	1191	1055	1052	1023	1161	888	872	8.19941e-05	0.00112021	0.60985	2	0.00238673	0.000222049	557.724
CACNA1D	7249	1656	811	1056	667	1634	704	721	7.64175e-05	0.00180303	0.604365	2	0.000945216	0.000245715	1416.38
NDUFA6	7280	2529	278	778	303	2676	233	483	6.72133e-05	0.00562768	0.698986	5	6.35753e-05	0.000603289	3911.32
NFRKB	7322	1919	634	1079	533	2239	361	557	7.39919e-05	0.0023913	0.561113	3	0.000366125	0.000408933	2908.48
NBL1	7442	1719	815	1081	901	1331	657	938	7.56945e-05	0.0017913	0.555109	2	0.00158544	0.000263771	297.279
DYRK2	7577	1909	701	2761	345	1351	207	303	7.40905e-05	0.00210822	0.345317	4	0.00156525	0.000665327	8529
CEACAM5	7674	2384	422	747	457	2473	452	739	6.92809e-05	0.00378819	0.700892	3	0.000140748	0.000338208	1313.68
ARFIP1	7704	2674	467	1043	331	2359	286	544	6.4433e-05	0.00346715	0.618852	4	0.000242712	0.000500433	3089.04
GRM8	7866	2428	597	1024	356	2629	296	536	6.86248e-05	0.00262253	0.639078	4	8.91688e-05	0.000478494	3169.98
NT5C2	7869	2766	409	1028	304	2762	215	385	6.07607e-05	0.00396389	0.634736	5	1.63043e-05	0.000645288	5924.12
SLC1A3	7894	1474	1022	1019	1035	1233	1091	1020	7.85361e-05	0.00126448	0.649845	2	0.00221034	0.000204428	145.787
RPP14	7932	2697	221	1877	162	2724	105	146	6.40246e-05	0.00692805	0.511009	9	3.9795e-05	0.00136781	20125.5
HPCA	7939	2238	776	1073	499	2413	394	546	7.10076e-05	0.00188771	0.57495	3	0.00018205	0.000375245	3080.97
DGKG	8012	1446	912	951	731	1898	1071	1003	7.9233e-05	0.00151453	0.675929	2	0.000599977	0.000207298	183.282
CHD2	8672	1854	1014	1061	693	2225	762	1063	7.44657e-05	0.00129311	0.597589	2	0.000377315	0.000233707	53.7063
ACTL6B	8819	2550	730	1566	420	2635	362	556	6.69299e-05	0.00201814	0.51925	3	8.45833e-05	0.000408564	2913.94
DEFA1	8906	2230	700	2768	343	2360	201	304	7.10682e-05	0.00210822	0.34453	4	0.000239957	0.000676239	8529
DARC	8914	2669	313	2783	170	2721	108	150	6.48508e-05	0.00491572	0.33931	8	4.20461e-05	0.00132487	19887
REN	9005	2794	233	2640	218	2790	127	203	5.68473e-05	0.00664427	0.441951	7	9.03018e-06	0.00110729	14318.7
GLE1	9549	2764	570	2784	283	2733	165	250	6.08939e-05	0.00281047	0.339014	5	3.61667e-05	0.000827336	11370
ZNF365	9634	2377	969	2498	619	2429	344	398	6.9633e-05	0.00140573	0.471287	3	0.000168362	0.000434843	5687
NELL2	9641	2434	892	1039	907	2525	817	1027	6.83761e-05	0.00160541	0.620305	2	0.000129292	0.000227851	128.582
GNAT1	9646	2670	1063	1876	489	2636	351	561	6.47585e-05	0.00105436	0.511078	3	8.30684e-05	0.000424274	2844.5
DNAJC11	9782	2723	904	1082	737	2727	664	945	6.2751e-05	0.0015588	0.551774	2	3.86125e-05	0.000258993	281.905
RPL17	9870	1847	1121	2530	1011	2167	631	563	7.46603e-05	0.000702988	0.462831	2	0.000476294	0.000279617	2844
DHX29	9872	2743	748	2249	464	2755	355	558	6.18314e-05	0.00197222	0.498338	3	2.36637e-05	0.000416866	2886.72
ANGPT1	10086	2675	970	2657	424	2634	333	393	6.44122e-05	0.00140573	0.439194	3	8.67459e-05	0.000442863	5687
BEX1	10151	2196	1123	2639	656	2398	574	565	7.14184e-05	0.000702988	0.443712	2	0.000198328	0.000293409	2844
SERPINI1	10197	2842	571	2842	572	2842	277	251	4.18989e-05	0.00280973	0.192708	3	5.16995e-09	0.000524303	11367
KCNV2	10219	2644	971	2715	510	2675	308	396	6.52018e-05	0.00140573	0.411525	3	6.49778e-05	0.000463777	5687
CCDC92	10247	2313	1124	2661	674	2358	551	566	7.03235e-05	0.000702988	0.432393	2	0.000242991	0.000299575	2844
GPR143	10324	2745	967	2666	490	2747	315	394	6.17627e-05	0.00140573	0.431466	3	3.09237e-05	0.000456123	5687
TSPAN7	10394	2673	968	2719	598	2734	305	397	6.47207e-05	0.00140573	0.40475	3	3.54613e-05	0.000466407	5687
RSRC2	10470	2799	385	2802	1017	2807	484	176	5.49541e-05	0.00421051	0.31287	2	2.12322e-06	0.000317231	17034
EHD3	11125	2725	1132	2782	746	2713	450	577	6.27117e-05	0.000702988	0.340016	2	4.6205e-05	0.000339064	2844
TULP2	11220	2680	1118	2531	1100	2628	587	576	6.42343e-05	0.000702988	0.462071	2	9.31978e-05	0.000290566	2844
CHGA	11290	2845	1127	2845	696	2845	365	567	3.38421e-05	0.000702988	0.139152	2	1.2558e-11	0.000399531	2844
PARVB	11403	2765	988	2240	937	2748	660	1065	6.08384e-05	0.00136567	0.498892	2	2.99413e-05	0.000262342	52.7476
SEC24C	11626	2828	1126	2815	1027	2823	432	575	5.22848e-05	0.000702988	0.295414	2	1.85599e-06	0.000355159	2844
CAMK2N1	12714	1771	2783	2659	1332	1298	1594	1277	7.55002e-05	-1.40507e-20	0.433452	1	0.00179585	0.000149902	0
GIP	13035	1918	2396	2767	1722	1354	1202	1676	7.40247e-05	0	0.344815	1	0.00155387	0.00017272	0
CACNG3	13778	2718	1903	2737	1325	2617	1208	1270	6.27865e-05	1.2123e-16	0.390053	1	9.82208e-05	0.000170466	0
DEFA1B	13850	2231	2286	2769	1525	2365	1198	1476	7.10379e-05	0	0.34428	1	0.000238216	0.00017541	0
SLC9A6	13977	1464	1274	2385	2544	1245	2539	2526	7.87402e-05	1.49162e-15	0.481543	1	0.0021217	0.000133626	0
CDK10	14036	2346	2218	2714	1395	2427	1595	1341	6.96864e-05	0	0.414866	1	0.000175089	0.000149901	0
FAAH	14094	2239	2333	2771	1618	2367	1196	1570	7.09975e-05	0	0.343947	1	0.000237635	0.00017585	0
LRRFIP1	14150	2240	1655	2770	1980	2366	1197	1942	7.09975e-05	9.76637e-16	0.343947	1	0.000237635	0.00017585	0
CCIN	14246	2709	1912	2660	1357	2714	1592	1302	6.33473e-05	1.0257e-16	0.432774	1	4.52515e-05	0.000150949	0
ST6GALNAC2	14275	1189	1785	2313	2597	1160	2650	2581	8.20749e-05	6.72973e-16	0.492857	1	0.0023906	0.00013107	0
C16orf45	14299	2823	2175	2820	1305	2802	1125	1249	5.30307e-05	0	0.269203	1	3.88871e-06	0.000198288	0
DEFA3	14459	2787	1922	2825	1526	2787	1135	1477	5.91191e-05	7.26984e-17	0.256269	1	1.17977e-05	0.00019642	0
FAM13C	14530	2592	1916	2638	1620	2573	1619	1572	6.66134e-05	9.31562e-17	0.444827	1	0.000110586	0.000148558	0
RCAN2	14539	2224	1391	2133	2384	1853	2196	2358	7.12149e-05	1.34033e-15	0.503443	1	0.000686152	0.000137339	0
FAM32A	15036	2711	2337	2794	1625	2753	1239	1577	6.29802e-05	0	0.333968	1	2.60375e-05	0.000165422	0
SLC12A4	15160	2181	1330	2717	2528	2338	1557	2509	7.17103e-05	1.41609e-15	0.408469	1	0.000262543	0.000151952	0
MCAT	15189	2430	1996	2718	2018	2535	1511	1981	6.85119e-05	5.62028e-20	0.407394	1	0.000128068	0.000153137	0
DCTN5	15516	2727	2795	2672	1512	2677	1670	1463	6.25665e-05	-2.81014e-20	0.42886	1	6.30146e-05	0.000146299	0
PCDH9	15537	2746	1714	2793	2195	2722	1203	2164	6.16827e-05	8.67379e-16	0.335488	1	4.17591e-05	0.000171611	0
RASSF9	16317	2528	2641	2781	2370	2438	1215	2344	6.72269e-05	0	0.340448	1	0.000161715	0.000168656	0
TM7SF2	16812	2824	1881	2821	2683	2801	1126	2676	5.30307e-05	2.27172e-16	0.269203	1	3.88871e-06	0.000198288	0
VPS13D	16986	2800	1818	2803	2792	2808	1174	2791	5.48817e-05	5.24035e-16	0.312046	1	2.11806e-06	0.000183325	0
ZFPL1	17301	2784	1888	2752	2830	2781	1436	2830	5.98623e-05	1.77264e-16	0.376729	1	1.26704e-05	0.000158034	0
