# Supplementary material for: Construction and analysis of the protein-protein interaction networks for schizophrenia, bipolar disorder, and major depression
Source: BMC Bioinformatics. 2011 Nov 30;12(Suppl 13):S20. doi: 10.1186/1471-2105-12-S13-S20 (PMC3278837; doi:10.1186/1471-2105-12-S13-S20)
Supplement: Additional file 11 — Comparison of disease genes listed in Phenopedia, HGMD, and GWAS [file 1471-2105-12-S13-S20-S11.xls]

## Sheet: Compared with known DB
Gene Symbol	T test	Phenopedia	HGMD	GWAS
A2BP1		SB
AADAC	S
AANAT		SBD
ABAT		S
ABCA1		S
ABCA13		SB	S
ABCA2	S
ABCA7		S
ABCB1		SBD
ABCC1		D
ABI3BP		B
ABLIM1		B
ACACA		S
ACACB		S
ACAP2		B
ACCN2		D
ACE		SBD
ACHE		SB
ACLY		S
ACSL4		S
ACSL6		S
ACSM1		SB		S
ACTB	S
ACTL6B	D
ACTN2		SB
ACTR1A	S
ACVR1B		S
ADA		SBD
ADAD1		B
ADAM15		S
ADAM22		S
ADAM28		S
ADAM7			S
ADAM8	B
ADAMTS3	B
ADAMTS4		S
ADAMTSL3		S	S
ADCY1		S
ADCY2		S
ADCY3		SB
ADCY8		SB
ADCY9		SB
ADCYAP1		SBD
ADCYAP1R1		B
ADH1B		S
ADH1C		S
ADH5		S
ADIPOQ		S
ADK		D
ADM		SBD		SBD
ADORA1		SD
ADORA2A	D	SBD
ADORA2B		B
ADORA3		B
ADRA1A		SBD
ADRA1B		B
ADRA1D		B
ADRA2A		SBD
ADRA2C		SBD
ADRB1		B
ADRB2		BD
ADRB3		S
ADRBK2		SB	B
ADSS		S
AGBL1				S
AGMAT		B
AGT		BD
AGTR1		BD
AGTR2		D
AHCY		D
AHI1		S
AJAP1		S
AKAP1	S
AKAP9		B
AKR1D1		SB
AKT1		SBD	S
AKT2		S
AKTIP		B
ALAD	S
ALDH1A1		S
ALDH1A2		S
ALDH1A3		S
ALDH2		SB
ALDH3A1		S
ALDH3B1		S
ALDH5A1		SB
ALDH9A1		S
ALK		S
ALOX12		SB
AMPH	E
AMT		S
ANGPT1	D
ANK3		SB		B
ANKK1		S
ANKRD6	S
ANXA1				SBD
ANXA5	B
AP3B1		S
AP3B2		S
AP3D1		S
AP3M1		S
AP3M2		S
AP4M1	SB
APAF1		D	D
APBA2		S
APC2	E
APLP1	E
APOA5		S
APOB		S
APOC3		S
APOD		SB
APOE		SBD
APOL1		S
APOL2		S
APOL4		S
APOL5		S
APOL6		S
APP	E		S
AQP4		S
AR		SBD
ARF3	E
ARFIP1	B
ARHGAP18		S
ARHGAP33	B
ARHGAP4	B
ARHGDIA	S
ARHGEF1	B
ARHGEF10		S
ARHGEF2	S
ARID4B		S
ARL8B	E
ARMC6	S
ARNTL		SBD
ARNTL2		SBD
ARRB2		S
ARVCF		S	S
ASAH1		S
ASCL1		SB
ASPM		S
ASTN1		SB
ASTN2		SB		BS
ATF2		SB
ATF4		SB
ATF5		SB
ATF7IP2		S
ATM		S
ATN1		S
ATP10A		B
ATP13A4		B
ATP1A1		B
ATP1A2		B
ATP1A3		B
ATP1B1	E
ATP2A2		B
ATP2B2	E	S
ATP6		S
ATP9A	E
ATXN1		SB
ATXN2L	SB
ATXN3		SD
ATXN8OS		S
AUTS2		SB
AVP		BD
AVPR1A		SBD
AVPR1B		D
AVPR2		B
AXIN2		D
B3GALT5		B
B3GAT1	E	S
B3GAT2		S
BAG3		S
BAK1	S
BAP1		S
BCAN		S
BCHE		S
BCL2		B
BCL9		S
BCR		BD	B
BDH1		B
BDKRB1		B
BDKRB2		B
BDNF		SBD	B
BEX1	E
BEX4	E
BHLHB2		B
BHLHB3		B
BHLHE40		BD
BHLHE41		SBD
BICC1		D
BIK		S
BMP1	B
BMP6		S
BMP7		D
BNIP3L		S
BRD1		SB
BRMS1	S
BSCL2	E
BSN		SB
BTBD16		B
BTD	D
BTF3	B
BTF3L1				B
BTN2A2				S
BTN3A1		S		S
BTN3A2		S		S
BUCS1				S
C12orf24	S
C12orf30		B
C15orf32				B
C15orf53		B		BD
C16orf45	E
C16orf72		S
C1orf115	E
C1QTNF3		S
C2CD2	S
C2orf65		B
C3orf21		B
C3orf39				BS
C3orf43		B
C3orf59		B
C6orf10		B
C6orf124	S
C6orf217		SB
C7orf23		B		BD
C8orf80		S
C8orf85		B
C9orf3	S
CA11	B
CABIN1		S
CABP1	E
CACNA1B		SB
CACNA1C		SBD		B
CACNA1D	B
CACNA2D1	S
CACNG2		SB
CACNG3	E
CACNG5		SB		BS
CAD	S	S
CALCA		SB
CALCB		B
CALCOCO1	B
CALM1		S
CAMK1		B
CAMK2A		SB
CAMK2B		S
CAMK2G		S
CAMK2N1	E
CAMKK2		B
CAMKV		S
CAMTA1		S
CAPN10		S
CAPN6		B
CARTPT		SB
CASK		S
CBFA2T3	B
CBS		S
CCDC130	S
CCDC25		S
CCDC50		B
CCDC60		S		S
CCDC91		B
CCDC92	E
CCIN	D
CCK	E	SB
CCKAR		SBD
CCKBR		SB
CCL2		SBD
CCNG1	B
CCR3		S
CCR5		S
CCS	B
CD14		S
CD3E		D
CD48		S
CD59	B
CDC25A		S
CDC25B		B
CDC42SE2		S
CDH12		B
CDH13				D
CDH17		D
CDH18				D
CDK10	S
CDK18	S
CDKN2A		S
CDKN2B		B
CDT1	S
CEACAM5	S
CEACAM6		S
CELSR1		S
CENPC1		B
CEP164	B
CERKL		S
CGNL1				B
CHAT		SB
CHD2	B
CHGA	D	S
CHGB		S	S
CHI3L1		S
CHL1		S	S
CHMP1B		SB
CHRFAM7A		SB
CHRM1		SB
CHRM2		SBD	D
CHRM3		SB
CHRM4		SB
CHRM5		SB
CHRNA1		B
CHRNA10		SB
CHRNA2		SB
CHRNA3		SB
CHRNA4		SB
CHRNA5		SB
CHRNA6		SB
CHRNA7		SBD
CHRNA9		SB
CHRNB1		B
CHRNB2		SB
CHRNB3		SB
CHRNB4		SB
CHRND		B
CHRNE		B
CHRNG		B
CHST1		S
CHST10		S
CHST2		S
CHST8		S
CIT		SB
CLASP2		D
CLCN4	S
CLDN16		B
CLDN5		S
CLDND1	E
CLEC1B		B
CLINT1		SB
CLOCK		SBD
CLSTN1	E
CLSTN2		S
CLU		S
CMTM8		B
CMYA5		S
CNP		SBD
CNR1		SBD
CNR2		S
CNTF		SBD
CNTFR		B
CNTN1		B
CNTN2		B
CNTN3		B
CNTN4		S
CNTN5		SB		BS
CNTN6		SB
CNTNAP1		B
CNTNAP2		SB		BS
CNTNAP5		SB
COL17A1	D
COL7A1		S
COL9A2	S
COLEC12				BD
COMT		SBD	S
CORT		SB
CPLX1		S
CPLX2		S
CPM		D
CPN2		B
CPNE6	B
CPS1		S
CREB1		SBD
CREB3		B
CREBBP		S
CREM	S
CRH		SBD
CRHBP		SBD
CRHR1		SBD
CRHR2		SBD
CRIPT		SB
CRKL	B
CRP		S
CRY1		BD
CRY2		SBD
CRYAA	B
CSF2RA		S		S
CSF2RB		SB
CSNK1D		SB
CSNK1E		SBD
CSNK2A1		SB
CSPG5		S
CTLA4		SBD
CTNNA2				B
CTNND2		S
CTSD		S
CTXN3		S
CUX2		B
CX3CR1	S
CYBA		S
CYCSP44				BS
CYFIP1		S
CYP17A1		S
CYP1A2		SD
CYP26A1		S
CYP26B1		S
CYP26C1		S
CYP2C19		SD
CYP2C9		D
CYP2D6		SD
CYP3A4		SD
CYP3A5		S
CYP3A7		S
CYP46A1	E
CYTB		SBD
DAG1		S
DAO		SB
DAOA		SBD	S	BS
DARC	S	S
DBH		SBD
DBI		B
DBP		SBD
DCBLD2	B
DCDC2		S
DCTN5	B	B		B
DDAH1	E
DDC		SB
DDIT3	S
DDR1		S	S
DDX21				D
DEFA1	D
DEFA1B	D
DEFA3	D
DENND4B	B
DFNB31		B
DGCR14		S
DGCR2		S
DGCR6		SB
DGKG	S
DGKH		SB		B
DGKI		SB
DGKZ	E
DHFR		S
DHX29	B
DIO2		BD
DISC1		SBD	S
DISC2		S
DKFZp761B107		SB
DKK1		S
DKK2			S
DKK4		S
DLEU2		SB
DLG1		SB
DLG2		SB
DLG3		B
DLG4		S
DLGAP1		S
DLGAP2	S	S
DLGAP4		B
DLX1		S
DLX2		S
DMPK		S
DMTF1		B		BD
DNAJC11	S
DNM1	E
DNM3	E
DNMT3B		S
DOC2A		S
DOCK2	B
DOCK9		B
DOK5		B
DOLK	S
DPP10		SB
DPY19L3		B		B
DPY19L4	S
DPYSL2	E	SB
DRD1		SBD	S
DRD1IP		S
DRD2		SBD	S
DRD3		SBD	S
DRD4		SBD
DRD5		SB
DRP2		SB
DSCAM		B	B
DSTYK	S
DTNBP1		SBD
DUSP6		B
DVL2		D
DYM		S
DYRK2	D
E2F5	B
EBF2		S
EBP	D
EFNB2		S
EGF		SBD
EGFR		B
EGR1		S
EGR2		S
EGR3		SB
EGR4		S
EHD3	E
EHF		S
EHMT1		S
EHMT2		S
EIF3D		S
EIF3F				D
EIF4G1	B
EIF4H		B
ELAVL4	E
ELP3		S
EMX2		D
EN1		S
ENC1	E
ENO2		S
ENPP1		S
ENSA	D
ENTPD4		S
EPB41L1	E
EPB41L3	E
EPB49	E
EPHA6		S
EPHB1		SD
EPHX2		S
ERBB3		SB
ERBB4		SB
ERC2				BS
ERDA1		B
ESCO2		S
ESR1		SBD
ESR2		SD
F12	B
FAAH	B	SBD
FABP3		SB
FABP5		SB
FABP7		SB	S
FAH		S
FAM110B				BS
FAM135A		B
FAM13C	S
FAM155A				D
FAM32A	S
FAM43A		B
FAM63B	B
FAM69A				BS
FASN		S
FAT		B
FAT1		SB
FAT4		B		BD
FAU	B
FBN1		SB
FBP1		S
FBXL21		S
FBXO16		S
FBXO38		B
FBXO45		B
FCRL3		S
FES	B
FEZ1		SB
FGF1		S
FGF2		SD
FGF9	S
FGFR1		S
FGFR2		SD
FHOD3		S
FIGN		S
FKBP5		SBD
FLNB		S
FLT3	D
FMO3		S
FMR1		S
FN1		S
FNIP1		S
FOS	S
FOXP2		S
FRAXA		S
FRK		S
FSCN1	S
FSTL1		S
FTO		S
FXN		S
FXR1				S
FXYD6		S
FYN		SB
FYTTD1		B
FZD2		B
FZD3		SBD
FZD9		SB
GABARAP	SB
GABBR1	E	SB
GABBR2	E	B
GABRA1		SB
GABRA2		SBD
GABRA3		SBD
GABRA4		SB
GABRA5		SB
GABRA6		SBD
GABRB1		B
GABRB2		SB
GABRB3		SB
GABRD		SB
GABRE		B
GABRG1		SB
GABRG2		SBD
GABRG3		SB
GABRP		SB
GABRQ		B
GABRR1		SB		BS
GABRR2		SB
GABRR3		B
GAD1		SBD
GAD2		SBD
GADD45A		S
GAL		SBD
GALE	B
GALR1		SB
GALR2		B
GALR3		SB
GAP43	E
GAS2L1		S
GCLC		SB
GCLM		SB
GCM1	S
GDF2		SB
GDNF		SB
GFAP	E
GFRA1		S
GFRA2		S
GFRA3		S
GH1		S
GHRH		B
GHRHR		B
GHRL		S
GIP	D
GIT2	B
GJA1		S
GJA8		S
GLDC	S
GLE1	D
GLI2		S
GLO1		SB
GLRA1		B
GLRA2		B
GLRA3		B
GLRB		B
GLS		S
GLS2		S
GLUD1		S
GLUD2		S
GLUL	E	S
GMFB		B
GMPS		S
GNAI2	S	S
GNAL		B
GNAS		SD
GNAT1	B
GNB1	E
GNB1L		SB
GNB3		SBD
GNG3	E
GNL3		SB
GNPAT		S
GNRH1		B
GNRH2		B
GNRHR		B
GNRHR2		SB
GPC1		S
GPHN		S
GPM6A		S
GPR125		SB
GPR137B		S
GPR143	B
GPR4	D
GPR50		SBD
GPR78		SB
GPR98		S
GPSM2	B
GPX1		S
GPX3		SB
GRIA1		SB
GRIA2		SB
GRIA3		SB
GRIA4		SB
GRID1		SB
GRIK1		SBD
GRIK2		SB
GRIK3		SBD	S
GRIK4		SB
GRIK5		SB
GRIN1		SB
GRIN2A		SB
GRIN2B		SB	S
GRIN2C		SB
GRIN2D		SB
GRIN3A		SB	S
GRIN3B		SB
GRIP1		SB
GRLF1		B
GRM1		S
GRM2		SB
GRM3		SB
GRM4		SB
GRM5		SB
GRM6		SB
GRM7		SB	S
GRM8	D	SB		D
GRP		B
GRPR		S
GSK3A		S
GSK3B		SBD	B
GSPT1	B
GSS		S
GSTA1		S
GSTM1		SB
GSTO1		S
GSTP1		S
GSTT1		SB
GSTT2		S
GSTZ1		S
GUCY1B2		SB
GULP1		S
GYG2	S
GYS2		S
H1F0	S
HAPLN1		S
HAPLN2		S
HAPLN3		S
HAPLN4		S
HCRT		S
HCRTR1		SB
HCRTR2		SB
HD		S
HDAC10		S
HDAC3		S
HDAC4		S
HDAC9		S
HDC		S
HES1		B
HFE2		B
HINT1		S
HIPK3		S
HIST1H2AG		S		S
HIST1H2BJ		S		S
HLA-A		SB
HLA-B		SB
HLA-C		SB
HLA-DQA1		SB		S
HLA-DQB1		SB
HLA-DRB1		SB
HMG2L1		SB
HMGCS2		B
HNMT		S
HOMER1		SBD
HOMER2		SB
HOMER3		S
HOXA1		SB
HP		S
HPCA	E
HRAS	S
HRH1		S
HRH2		S	S
HRH3		S
HRH4		S
HS3ST2		S
HSD11B1		SB
HSD11B2		SB
HSP90B1		SB	B
HSPA1A		SD
HSPA1B		SD
HSPA1L		SBD
HSPA4	S	B
HSPA5		SB	B
HSPG2		S
HTF9C		S
HTR1A		SBD	D
HTR1B		SBD	D
HTR1D		SB
HTR1E		SB
HTR1F		SB
HTR2A		SBD	S
HTR2B		SBD
HTR2C		SBD
HTR3A		SBD	S
HTR3B		SBD
HTR3C		S
HTR3D		S
HTR3E		S
HTR4		SB
HTR5A		SB	S
HTR6		SBD
HTR7		SB
HTRA1		S
HTT		SD
HYOU1	B
ICAM1		S
IDI1	S
IFNG		SBD
IFT88				SBD
IGF1	D	B
IGF1R		S
IGFBP2	D
IGFBP3		S
IKBKE		D
IL10		SBD
IL10RA		S
IL11		D
IL12A		S
IL12B		S
IL18		S
IL18BP		S
IL18RAP		S
IL19		D
IL1A		S
IL1B		SBD
IL1R1		S
IL1RAPL1		S
IL1RN		SB
IL2		S
IL20		D
IL23R		B
IL24		D
IL28RA		D
IL2RB		SB
IL3		S
IL3RA		S		S
IL4		S
IL4R		S
IL5		S
IL6		SBD
IL6R		S
IL9		S
IMMP2L		SB
IMPA2		SB	S
IMPDH2		S
INA	E
INE2	B
ING3	B
INHBA		B
INPP1		B
INPP4B		S
INPP5B		B
INPP5F	E
INSIG1		S
INSIG2		S
Intergenic				B
IPO5		S
IRGC	S
IRS1		S
IRS2	E
IRS4		S
ITGA3		S
ITGB1				D
ITIH1		SB		B
ITIH4		S
ITM2C	E
JAG2		S
JAM3		B
JARID2		S
JUNB	S
KALRN		S	S
KCNAB2	E
KCNE1		S
KCNE2		S
KCNH1		S
KCNH2		S
KCNH5		S
KCNJ10		S
KCNJ4	E
KCNJ6		B
KCNK2		D
KCNMA1		S
KCNN3		SB
KCNQ3		B
KCNQ5		S
KCNV2	B
KCTD12				B
KDSR	B
KIAA0226		B
KIAA0564		B
KIAA0746		SB
KIAA0930	S
KIF13A		B
KIF17	S
KIF1B	E
KIF2		S
KIF2A		S
KIF5C	E
KIT				B
KLF5		S
KLHDC1		B
KLHL1AS		S
KLK8		SB
KMO		S
KNG1		B
KPNA3		S
KREMEN1		S
KRT7	B
L1CAM		SB
LAMB2		S
LAMP3		B
LECT2	D
LEF1		D
LEP		SB
LEPR		SB
LGI1		D
LHCGR		B
LHPP		D
LIF		SB
LILRA4	D
LIPF		S
LLGL1	SD
LMLN		B
LMNB2	BD
LMO3	E
LMOD1		S
LMOD2		S
LMOD3		S
LMTK2	S
LMX1A		S
LMX1B		S
LOC100128023		B
LOC100130354	S
LOC100134413		B
LOC100287218		B
LOC393076				BS
LOC727978		B
LPL	S	S
LRRC15		B
LRRFIP1	S
LRRIQ3				BS
LRRTM1		S
LSG1		B
LTA		SBD
LYN		B
MAB21L1		B
MAG	E	S
MAGEL2		S
MAGI1		S
MAGI2		B
MAOA		SBD	B
MAOB		SBD
MAP1A		SB
MAP1B		S
MAP2K3	B
MAP4		S
MAP6		S
MAPK14		S
MAPKAPK3		S
MAPRE3	E
MAPT		SD
MARK3	S
MAST3	E
MAZ	B
MBP	E	S
MC2R		SD
MC3R		S
MC5R		SB
MCAT	B
MCHR1		SB
MCHR2		SB
MCTP1				B
MCTP2		SD
MDCR		SB
MDGA1		SB
ME1	S
MECP2		S
MED12		SB
MED15		S
MEF2C	E
MEGF10		SB
MEIS2		S
MET		S
MFI2		B
MGLL		S
MHC				S
MICAL2	E
MICB		S
MIR181B1		S
MIR181B2		S
MIR182		D	D
MIR198		S
MIR206		S
MIR24-1		S
MIR24-2		S
MIR26B		S
MIR30B		S
MIR30E		SD
MIR92A1		S
MIR92A2		S
MITF		S
MLC1		SB
MLEC		S
MLLT11	E
MMP23A	S
MMP23B	S
MMP3		SB
MMP9		SB
MOG		S
MOSC2		B
MPO		S
MPPE1		B
MPZL1		S
MRPS12	S
MSRA		S
MST075		S
MST1R		S
MTHFD1		SB
MTHFR		SBD
MTNR1A		S
MTNR1B		S
MTR		SB
MTRR		S
MUC4		B
MUSK	BD
MUTED		S
MXI1	E
MYCBP	S
MYCBP2	E
MYH9		S
MYLIP		S
MYO18B				SBD
MYO5B		B
MYO9B		S
MYT1L		SD
NAGPA	S
NALCN		SB		BS
NAP1L2	E
NAP1L3	E
NAP5		B		BS
NAPG		B
NBEA		B
NBEAL2		S
NBL1	S
NCALD	E
NCAM1	SB	SB
NCAM2		B
NCAN		S		B
NCBP2		B
NCDN	E
NCKAP5		SB
NCOA7		S
NCOR2		B
ND1		B
ND2		SBD
ND3		SB
ND4L		SBD
ND5		SB
ND6		SBD
NDE1		S
NDEL1		SB
NDRG2	S
NDST3		B
NDUFA6	B
NDUFAB1		B		B
NDUFV2		SB
NECAB2	B
NEF3		S
NEFH		S
NEFM		S
NEK4		B		B
NELL2	E
NET1		SB
NEUROD1		B
NEUROD2		B
NEUROD4		B
NEUROG1		SB
NF1	D
NF184				S
NF1A				B
NFATC2		D
NFIL3		SB
NFKB1		S
NFKBIL1		S
NFRKB	S
NGF		SB
NGFR		BD
NIACR1		SB
NIACR2		SB
NIPA1		SB
NLGN1		SBD
NLGN2		B
NLGN4X		S
NMU	D
NOD2		B
NOS1	S	SBD
NOS1AP		SB
NOS2		SB
NOS2P1		B
NOS3		SBD
NOTCH1		S
NOTCH2		S
NOTCH3		S
NOTCH4		S		S
NOVA1		S
NPAS2		SBD
NPAS3		SB		SBD
NPPA		B
NPPB		B
NPPC		SB
NPR1		B
NPR2		B
NPR3		SB
NPTN		S
NPY		SB
NPY2R		B
NPY5R		B
NQO1		SBD
NQO2		S
NR				B
NR1D1		SBD
NR2E1		SB
NR2F2		B
NR3C1		SBD
NR3C2		SB
NR4A1		SB
NR4A2		SB	B
NR4A3		SB
NRAP		B
NRCAM		SB
NRG1		SBD
NRG2		SB
NRG3		SB
NRGN	E	SB		S
NRN1		S
NRP1		SB
NRXN1		SB
NRXN2		B
NRXN3		SB
NSF		SB
NSMCE2		B
NSUN4		B
NT3		S
NT5C1B		D
NT5C2	S
NT5E		D
NTAN1		S
NTF3		SB
NTF4		B
NTNG1		S
NTRK1		SB
NTRK2		SBD
NTRK3		SBD
NTS		B
NTSR1		SB
NTSR2		B
NUAK1	E
NUBPL		S
NUDT6		S
NUDT9P1		S
NUMBL		S
NXN		B
OAZ2	S
ODC1	B
OFCC1		S
OGG1	SD	S
OLIG2		S
OLIG3		B
OLR1		S
OPA1		B
OPCML		S
OPRD1		B
OPRK1		B
OPRM1		SBD
OPRS1		S
OR1E1	S
ORM1		D
OS9		B
OSM		B
OTX1		S
OTX2		SB	B
OVOS2		B
OXA1L	S
OXT		SB
OXTR		SB
P2RX4		B
P2RX7		SBD	D
PABPC4	S
PADI2		S
PADI4		S
PAFAH1B1		SB
PAH		SB
PAICS		S
PAK2		S
PAK3	S	S
PALB2		B		B
PAPLN		D
PARK2	SD
PART1	D
PARVB	B
PAWR		SBD
PBK		S
PBRM1		SB
PCDH12		S
PCDH9	E
PCDHA@		S
PCDHA1		SB
PCDHA3		S
PCDHB11		S
PCK1		S
PCLO		BD
PCM1		S
PCNT		SBD
PCQAP		S
PCYT1A		B
PDE10A		S
PDE11A		D
PDE2A	E
PDE4B		SBD
PDE4D		SB
PDE7B		S
PDE9A		D
PDGFB		S
PDGFRB		S
PDLIM5		SBD
PDPR		B
PDXK		B
PDYN		SB
PEA15	E	S
PEMT		S
Pending				B
PENK		B
PER1		SBD
PER2		SBD
PER3		SBD
PEX11A	D
PFKFB3	B
PFN2	E
PGBD1		S
PGLYRP1	B
PGP		S
PHACTR4	B
PHF8				BS
PHGDH		S
PHOX2B		SB
PI4K2B		SB
PI4KA		SB
PI4KB	S
PICK1		SB
PIK3C2G		S
PIK3C3		SB	SB
PIK3CA		S
PIK3CB		S
PIK3CD	S
PIK3CG		B
PIP4K2A		SB
PIP5K1B		S
PIP5K1C	E
PITX3		S
PJA2	E
PKIA		SB
PLA2G1B		S
PLA2G2A		S
PLA2G2D		B
PLA2G4A		SB
PLA2G4B		S
PLA2G4C		S
PLA2G4D		S
PLA2G6		S
PLA2G7		S
PLAA		SB		S
PLAGL2	S
PLCB4		SB
PLCD1		SB
PLCD4		B
PLCE1		B
PLCG1		B
PLCG2		B
PLD1		B
PLD2		B
PLP1	E
PLXNA2		SD
PLXNB1		S
PMCH		SB
PNMA2	E	S
PNMT		B
PNOC		S
PNPLA8		S
PNPO		S
POFUT2		B
POLG		B
POM121L2		S		S
POMC		SB
PON1		S
POU3F2	B	S
PPARD		SB
PPARG		S
PPARGC1A		SB
PPP1R1B		SB
PPP1R2		B
PPP2R2A		S
PPP2R2B		S
PPP2R2C		B
PPP3CA	E	S
PPP3CC		SB
PPP3R1		S
PPP3R2		S
PPPDE2	D
PPT1		S
PRDM2		S
PREB		B
PREP		B
PRKAA1		S
PRKAA2		S
PRKAB1		S
PRKACG		S
PRKAG1		S
PRKAG2		S		B
PRKAG3		S
PRKAR1B	E
PRKAR2A		S
PRKAR2B		S
PRKCA		SB
PRKCG		D
PRKCH		D
PRL		SB
PRLR		SB
PRNP		S
PRODH		SB
PROKR2		B
PRSS16		S		S
PSAP		S
PSEN1		SD
PSMB4		D
PSMD9		D
PSRC1		B
PTBP2				S
PTGDS		S
PTGER4		B
PTGFRN		S
PTGS1		S
PTGS2		S
PTK2		S
PTK2B		S
PTN		B
PTPN22		B
PTPRD	S	B
PTPRG		B
PTPRN	B
PTPRN2				BS
PTPRO	E
PTPRU				BS
PTPRZ1		S
PYY		B
QDPR		B
QKI		S
RAB2A		B
RAC3	D
RAD54L2	B
RANBP1		S
RANBP5		S
RAP2C	S
RAPGEF4		B
RAPGEF6		S
RARA		SB
RARB		SB
RARG		SB
RASD2		S
RASGRP1				B
RASSF9	B
RCAN1		S
RCAN2	E
RELN		SB		S
REN	B
RET		S
RFX4		B
RGMA		D
RGS10		S
RGS12	B
RGS16		S
RGS2		S
RGS4	E	SBD
RGS5		SB
RGS8		S
RGS9		S
RHCG		D
RHD		S
RIMS1		S
RIN2				BS
RIT2		S
RNASEH2B	D
RNF144A		S
RNF216	B
RNPEPL1		B
RNR1		SBD
ROBO1		S
ROBO2		S
ROCK1		S
ROR1		B
RORA		BD		D
RORB		SB
RPGRIP1L		S
RPH3A	E
RPL10A	B
RPL17	B
RPL18	B
RPL21	B
RPL21P119	B
RPL21P16	B
RPL21P39	B
RPL21P80	B
RPL21P93	B
RPL21P97	B
RPL22	B
RPP14	S
RPS15A	B
RPS27A	S
RPS5	B
RPSAP30		B
RSRC1		S
RSRC2	B
RTN1	E
RTN3	E
RTN4		SB
RTN4R		SB
RUNX1		S
RXRA		SB
RXRB		SB
RXRG		SB
S100A10		D
S100B		SBD
SAT1	S	SD
SBNO2	S
SCAP		S
SCARA3		S
SCARA5		S
SCGB1A1		S
SCN1A		S
SCN3B	E
SCN8A		SB
SCNN1A	S
SCRG1	E
SCRN1	E
SCT		SB
SCZD5		S
SDC2		B
SDC3	E	S
SDK1		SB
SEC24C	B
SELE		S
SELENBP1		S
SEMA3A		S
SEMA3B		S
SEMA3D		S
SEMA6C		S
SEMA7A	B
SERPINA1		S
SERPINA6		B
SERPINE1		D
SERPINI1	E
SETD2		S
SGCE		S
SGIP1		S
SH3BP5	S
SH3GL2	E
SHANK3		S
SHBG		B
SHISA5		S
SHMT1		SB
SHMT2		B
SIGMAR1		SD
SIM1		S
SIRT1		SBD
SIRT5		S
SKP1	E
SLA	D
SLC10A2	D
SLC12A2		S
SLC12A4	D
SLC12A5	E
SLC12A6		SB	B
SLC17A1		S		S
SLC17A3		S		S
SLC17A6		SB
SLC17A7		SB
SLC18A1		SB	B
SLC18A2		SB
SLC1A1		SB
SLC1A2		SB
SLC1A3	E	SB
SLC1A4		SB
SLC1A5		S
SLC1A6		SB
SLC1A7		B
SLC22A23		S
SLC22A4		S
SLC22A6		B
SLC24A5		S
SLC25A12		S
SLC25A14		S
SLC25A27		S
SLC26A6		S
SLC26A9		S
SLC28A1		D
SLC28A2		D
SLC29A1		D
SLC29A2		D
SLC29A3		D
SLC29A4		D
SLC35B4		S
SLC38A1		B
SLC39A3		B
SLC5A4		D
SLC6A1		BD
SLC6A11	B	SB
SLC6A12		SB
SLC6A13		SB
SLC6A2		SBD
SLC6A3		SBD
SLC6A4		SBD
SLC6A5		SB
SLC6A9		SB
SLC7A4		SD
SLC9A6	E
SLCO3A1		S
SLCO6A1				S
SLFN12L				D
SLIT3		S
SLITRK2		B
SLTM		B
SMARCA2		S
SMARCC1		S
SMARCC2	B
SMG6		SB
SMPD1		S
SNAP23		B
SNAP25	E	SBD
SNAP29		SB
SNAP91		B
SNCB	E
SOD1		S
SOD2		SB
SORCS2		B
SOX10		S
SOX5		S
SP4		SB
SP8				B
SPARCL1		S
SPR		B
SPRY4		S
SPTLC3		B
SRC		S
SRD5A1		SB
SRD5A2		SB
SREBF1		S
SREBF2		S
SRR		SB
SRRT	BD
SST		B
SSTR1		B
SSTR2		B
SSTR3		B
SSTR4		B
SSTR5		SB
ST3GAL1		SB
ST6GAL2		S
ST6GALNAC2	D
ST6GALNAC3		S
ST7		S
ST8SIA2		SB		B
ST8SIA4		S
STAB1		S
STAT3		D
STAT5B	D
STIP1	B
STK17A	D
STK24		B
STMN1		S
STMN2	E
STMN4		S
STX1A	S	S
STX7		S
STXBP1	E
SULT4A1	E	S
SULT6B1		S
SV2B		D
SYBL1		B
SYK	B
SYN1		B
SYN2		SB
SYN3		SB
SYNE1		B		BD
SYNGAP1		S
SYNGR1	BE	SB	B
SYNGR3	E
SYNJ1		SB
SYNM	S
SYT1	E
SYT11		S
SYT4		S
TAAR6		SBD
TAC1		SB
TAC3		B
TACR1		SB
TACR2		B
TACR3		S
TAF3		B
TAP1		S
TAP2		S
TAPBP		S
TBP		S
TBX1		SB
TBX21		D
TCEAL2	E
TCF4		SBD		S
TCF7L1		B
TCF7L2		S
TCP1		S
TCTEX1D2		B
TDO2		SB
TDRD9		B
TF		S
TFAP2B		B
TFCP2		D
TFIP11		SB
TFRC		B
TGFB1		D
TGFBR2		SD
TGIF1		SB
TGM2		S
TGOLN2		B
TH		SD
TH1L		S
THOC1				BD
THSD7A		B
THY1	E
TIE1	S
TIMELESS		SBD
TIMP3		S
TLR9		S
TM4SF19		B
TM7SF2	B
TMEM212				BS
TMEM44		B
TNF		SBD
TNFRSF1A		S
TNFRSF1B		S
TNIK		S
TNK2		B
TNNI3	B
TNNI3K		B
TNPO2	D
TNR		S
TNXB		S
TOM1		SB
TOP3A	S
TP53		SBD
TPH1		SBD	D
TPH2		SBD	D
TPP1	S
TRAF1		S
TRAF3IP1		SB
TRDN		B
TRH		SB
TRHR		B
TRIB3		S
TRIM2	E
TRIM31	S
TRIM35		S
TRIP13	B
TRNAP1		B
TRPM2		SB
TRPV6	B
TSC2	S	BD
TSC22D1	E
TSC22D2	B
TSNAX		SBD
TSPAN7	E	S
TSPAN8		SB
TSPYL4	E
TTLL5	S
TTN		B
TTR		S
TUBA1A		SB
TUBA8		SB
TUBB2A	E
TUBB2B	E
TULP2	D
TXNDC5		S
TYK2	B
UBB	S
UBC	S
UBE2B	D
UBE3A		B
UBE3C		D
UBXN7		B
UCHL1	E
UCN		BD
UCN2		D
UCN3		D
UCP2		S
UCP3	B
UFD1L		S
UGDH		S
UGT1A1		S
UGT1A4		S
UHMK1		SB
UNC5C		S
UPF2	S
USP11	E
USP2	S
USP4		S
USP46		SB
UST		D
UTRN		S
VAMP2	E	SBD
VAMP3		B
VAPA		B
VARS	B
VAULTRC4		SB
VDR		SB
VEGFA		D
VEZF1L1		B
VGF	B	S
VIP		SBD
VIPR1		B
VIPR2		SBD
VLDLR		S
VPS13A		S
VPS13D	B
VPS33B		D
VRK2				S
VSNL1	E	S
VWF		S
WDR53		B
WFS1		B
WIF1		S
WIPF2	S
WNT2		S
WNT2B		B
WNT7A		SBD
WRN	S
WWC1		S
WWP1	S
XBP1		SBD	B
XK		S
XKR4		S
XRCC1		S
XRCC4		S
YWHAE		SB
YWHAH		SB
ZBED4		SB
ZBTB20		S
ZBTB43	S
ZDHHC1		B
ZDHHC19		B
ZDHHC8		SB
ZEB2		D
ZFAND6		B
ZFAT		B
ZFPL1	S
ZGPAT		B
ZNF184		S
ZNF202		S
ZNF222	S
ZNF284	S
ZNF300		B
ZNF365	E
ZNF395		S
ZNF74		S
ZNF804A		SB		S
